# Supplementary material for: Tetra­potassium hepta­cyanido­molybdate(III) dihydrate
Source: Acta Crystallogr Sect E Struct Rep Online. 2009 Oct 17;65(Pt 11):i79–80. doi: 10.1107/S1600536809039336 (PMC2971091; doi:10.1107/S1600536809039336)
Supplement: Supplementary file 1 [file e-65-00i79-sup1.cif]

##############################################################################
###                                                                        ###
###        Electronic paper (Acta Crystallographica Section E)             ###
###                                                                        ###
##############################################################################
#                                                                            #
# This CIF contains the data in a paper accepted for publication in Acta     #
# Crystallographica Section E. It conforms to the requirements of Notes      #
# for Authors for Section E, and has been peer reviewed under the auspices   #
# of the IUCr Commission on Journals.                                        #
#                                                                            #
# Full details of the Crystallographic Information File format               #
# are given in the paper "The Crystallographic Information File (CIF):       #
# a New Standard Archive File for Crystallography" by S. R. Hall, F. H.      #
# Allen and I. D. Brown [Acta Cryst. (1991), A47, 655-685].                  #
#                                                                            #
# The current version of the core CIF dictionary is obtainable from          #
# ftp://ftp.iucr.org/pub/cif_core.dic. The current version number is 2.4.    #
#                                                                            #
# Software is freely available for graphical display of the structure(s) in  #
# this CIF.  For information consult the CIF home page http://www.iucr.org/  #
# cif/home.html                                                              #
#                                                                            #
# This file may be used for bona fide research purposes within the           #
# scientific community so long as proper attribution is given to the journal # 
# article from which it was obtained.                                        #
#                                                                            #
##############################################################################
                                             
data_I
_audit_creation_method     SHELXL-97
_chemical_name_systematic
;
Tetrapotassium heptacyanidomolybdate(III) dihydrate
;
_chemical_name_common     ?
_chemical_formula_moiety     '4(K +), C7 Mo1 N7 4-, 2(H2 O)'
_chemical_formula_sum     'C7 H4 K4 Mo N7 O2'
_chemical_formula_iupac     'K4 [Mo (C N)7], 2H2 O'
_chemical_formula_weight     468.29
_chemical_melting_point     ?
_symmetry_cell_setting     Triclinic
_symmetry_space_group_name_H-M     'P -1'
loop_
    _symmetry_equiv_pos_as_xyz
    'x, y, z'
    '-x, -y, -z'
_cell_length_a     8.8813(5)
_cell_length_b     9.2896(4)
_cell_length_c     9.7221(4)
_cell_angle_alpha     86.6480(13)
_cell_angle_beta     82.2150(19)
_cell_angle_gamma     71.2570(17)
_cell_volume     752.48(6)
_cell_formula_units_Z     2
_cell_measurement_reflns_used     6568
_cell_measurement_theta_min     3.03
_cell_measurement_theta_max     27.48
_cell_measurement_temperature     90(2)
_exptl_crystal_description     platelet
_exptl_crystal_colour     green
_exptl_crystal_size_max     0.10
_exptl_crystal_size_mid     0.05
_exptl_crystal_size_min     0.02
_exptl_crystal_density_diffrn     2.067
_exptl_crystal_density_meas     ?
_exptl_crystal_density_method     'not measured'
_exptl_crystal_F_000     454
_exptl_absorpt_coefficient_mu     1.989
_exptl_absorpt_correction_type     multi-scan
_exptl_absorpt_process_details     '(ABSCOR; Higashi, 1999)'
_exptl_absorpt_correction_T_min     0.8259
_exptl_absorpt_correction_T_max     0.9613
_exptl_special_details
;
;
_diffrn_ambient_temperature     90(2)
_diffrn_radiation_type     MoK\a
_diffrn_radiation_wavelength     0.71075
_diffrn_radiation_source     'fine-focus sealed tube'
_diffrn_radiation_monochromator     graphite
_diffrn_measurement_device_type     'Rigaku R-AXIS RAPID'
_diffrn_measurement_method     \w
_diffrn_detector_area_resol_mean     ?
_diffrn_reflns_number     7367
_diffrn_reflns_av_R_equivalents     0.0250
_diffrn_reflns_av_sigmaI/netI     0.0340
_diffrn_reflns_theta_min     3.03
_diffrn_reflns_theta_max     27.48
_diffrn_reflns_theta_full     27.48
_diffrn_measured_fraction_theta_max     0.990
_diffrn_measured_fraction_theta_full     0.990
_diffrn_reflns_limit_h_min     -11
_diffrn_reflns_limit_h_max     11
_diffrn_reflns_limit_k_min     -12
_diffrn_reflns_limit_k_max     11
_diffrn_reflns_limit_l_min     -12
_diffrn_reflns_limit_l_max     11
_diffrn_standards_number     ?
_diffrn_standards_interval_count     ?
_diffrn_standards_interval_time     ?
_diffrn_standards_decay_%     ?
_refine_special_details
;
Refinement of <i>F</i>^2^ against ALL reflections. The weighted <i>R</i>-factor
<i>wR</i> and goodness of fit <i>S</i> are based on <i>F</i>^2^, conventional
<i>R</i>-factors <i>R</i> are based on <i>F</i>, with <i>F</i> set to zero for
negative <i>F</i>^2^. The threshold expression of <i>F</i>^2^ >
\s(<i>F</i>^2^) is used only for calculating <i>R</i>-factors(gt) <i>etc</i>.
and is not relevant to the choice of reflections for refinement.
<i>R</i>-factors based on <i>F</i>^2^ are statistically about twice as large
as those based on <i>F</i>, and <i>R</i>- factors based on ALL data will be
even larger. Some weak peaks appeared around all O atoms (O1, O2, and O3).
Although we could assign the H atoms of O1 with restraints of <i>DFIX</i>
(O---H 0.85 0.02 \%A and H...H distances about 1.38 0.02 \%A), the H atoms of
O2 and O3 could not be placed using restraints of <i>DFIX</i>.
;
_reflns_number_total     3421
_reflns_number_gt     2893
_reflns_threshold_expression     I>2\s(I)
_refine_ls_structure_factor_coef     Fsqd
_refine_ls_matrix_type     full
_refine_ls_R_factor_all     0.0612
_refine_ls_R_factor_gt     0.0539
_refine_ls_wR_factor_gt     0.1433
_refine_ls_wR_factor_ref     0.1530
_refine_ls_goodness_of_fit_ref     1.254
_refine_ls_restrained_S_all     1.255
_refine_ls_number_reflns     3421
_refine_ls_number_parameters     210
_refine_ls_number_restraints     3
_refine_ls_hydrogen_treatment     undef
_refine_ls_weighting_scheme     calc
_refine_ls_weighting_details
                      'w=1/[\s^2^(Fo^2^)+(0.0908P)^2^] where P=(Fo^2^+2Fc^2^)/3'
_atom_sites_solution_hydrogens     ?
_atom_sites_solution_primary     direct
_atom_sites_solution_secondary     difmap
_refine_ls_shift/su_max     0.000
_refine_ls_shift/su_mean     0.000
_refine_diff_density_max     2.853
_refine_diff_density_min     -1.081
_refine_ls_extinction_method     none
_refine_ls_extinction_coef     ?
loop_
    _atom_type_symbol
    _atom_type_description
    _atom_type_scat_dispersion_real
    _atom_type_scat_dispersion_imag
    _atom_type_scat_source
    'C' 'C' 0.0033 0.0016
                         'International Tables Vol C Tables 4.2.6.8 and 6.1.1.4'
    'H' 'H' 0.0000 0.0000
                         'International Tables Vol C Tables 4.2.6.8 and 6.1.1.4'
    'N' 'N' 0.0061 0.0033
                         'International Tables Vol C Tables 4.2.6.8 and 6.1.1.4'
    'O' 'O' 0.0106 0.0060
                         'International Tables Vol C Tables 4.2.6.8 and 6.1.1.4'
    'K' 'K' 0.2009 0.2494
                         'International Tables Vol C Tables 4.2.6.8 and 6.1.1.4'
    'Mo' 'Mo' -1.6832 0.6857
                         'International Tables Vol C Tables 4.2.6.8 and 6.1.1.4'
_computing_data_collection     'PROCESS-AUTO (Rigaku, 1998)'
_computing_cell_refinement     'PROCESS-AUTO (Rigaku, 1998)'
_computing_data_reduction     'CrystalStructure (Rigaku, 2007)'
_computing_structure_solution     'SHELXS97 (Sheldrick, 2008)'
_computing_structure_refinement     'SHELXL97 (Sheldrick, 2008)'
_computing_molecular_graphics     'CrystalStructure (Rigaku, 2007)'
_computing_publication_material
;
ORTEP-3 (Farrugia, 1997) and PyMOLWin (DeLano, 2007)
;
loop_
    _atom_site_type_symbol
    _atom_site_label
    _atom_site_fract_x
    _atom_site_fract_y
    _atom_site_fract_z
    _atom_site_U_iso_or_equiv
    _atom_site_adp_type
    _atom_site_calc_flag
    _atom_site_refinement_flags
    _atom_site_occupancy
    _atom_site_disorder_assembly
    _atom_site_disorder_group
    Mo Mo1 -0.28013(4) 0.18814(3) 0.22632(3) 0.00989(16) Uani d . 1 . .
    K K4 0.28925(10) 0.01355(9) 0.17415(9) 0.0124(2) Uani d . 1 . .
    K K1 0.27995(11) -0.37242(10) 0.36699(9) 0.0146(2) Uani d . 1 . .
    K K2 -0.28226(10) 0.58985(9) 0.03172(9) 0.0129(2) Uani d . 1 . .
    K K3 -0.27856(10) -0.21632(9) 0.42126(9) 0.0133(2) Uani d . 1 . .
    N N3 -0.3585(4) -0.1085(4) 0.1198(4) 0.0150(7) Uani d . 1 . .
    N N4 -0.3673(5) 0.3229(4) -0.0868(4) 0.0182(8) Uani d . 1 . .
    N N1 -0.3641(5) 0.0960(4) 0.5568(4) 0.0157(7) Uani d . 1 . .
    N N2 0.0322(5) -0.0987(5) 0.2950(5) 0.0298(10) Uani d . 1 . .
    N N5 0.0203(5) 0.3068(5) 0.0908(5) 0.0336(11) Uani d . 1 . .
    C C6 -0.3280(5) 0.4105(4) 0.3111(4) 0.0144(8) Uani d . 1 . .
    C C4 -0.3348(5) 0.2756(4) 0.0224(4) 0.0127(7) Uani d . 1 . .
    C C5 -0.0799(5) 0.2568(5) 0.1380(5) 0.0219(9) Uani d . 1 . .
    C C1 -0.3329(5) 0.1282(4) 0.4402(4) 0.0125(7) Uani d . 1 . .
    C C3 -0.3286(5) -0.0076(4) 0.1562(4) 0.0136(8) Uani d . 1 . .
    C C2 -0.0739(5) 0.0069(5) 0.2682(5) 0.0206(9) Uani d . 1 . .
    N N6 -0.3562(5) 0.5301(4) 0.3555(4) 0.0174(8) Uani d . 1 . .
    C C7 -0.5434(6) 0.2691(4) 0.2568(4) 0.0166(8) Uani d . 1 . .
    N N7 -0.6817(5) 0.3103(4) 0.2748(4) 0.0209(8) Uani d . 1 . .
    O O1 -0.0067(7) -0.3954(6) 0.2344(7) 0.0609(15) Uani d PD 0.90 . .
    O O2 -0.0141(11) -0.2434(11) 0.5544(12) 0.075(3) Uani d P 0.60 . .
    O O3 -0.0025(13) -0.4462(11) 0.4867(14) 0.070(3) Uani d P 0.50 . .
    H H1 0.019(9) -0.488(3) 0.199(6) 0.05(2) Uiso d PD 0.90 . .
    H H2 0.007(9) -0.343(6) 0.157(4) 0.05(2) Uiso d PD 0.90 . .
loop_
    _atom_site_aniso_label
    _atom_site_aniso_U_11
    _atom_site_aniso_U_22
    _atom_site_aniso_U_33
    _atom_site_aniso_U_12
    _atom_site_aniso_U_13
    _atom_site_aniso_U_23
    Mo1 0.0125(2) 0.0083(2) 0.0092(2) -0.00373(15) -0.00109(14) -0.00049(14)
    K4 0.0150(5) 0.0119(5) 0.0117(5) -0.0060(4) -0.0028(4) 0.0013(4)
    K1 0.0201(5) 0.0125(4) 0.0116(5) -0.0058(4) -0.0027(4) 0.0011(3)
    K2 0.0167(5) 0.0075(4) 0.0163(5) -0.0065(4) -0.0022(4) 0.0014(4)
    K3 0.0172(5) 0.0080(4) 0.0156(5) -0.0044(4) -0.0034(4) -0.0020(4)
    N3 0.0166(18) 0.0182(17) 0.0096(16) -0.0053(14) -0.0019(13) 0.0032(13)
    N4 0.0192(19) 0.0188(18) 0.0187(19) -0.0099(15) 0.0020(15) -0.0051(14)
    N1 0.0215(19) 0.0164(17) 0.0104(17) -0.0066(14) -0.0051(14) 0.0010(13)
    N2 0.020(2) 0.030(2) 0.037(3) -0.0057(17) -0.0057(18) 0.006(2)
    N5 0.018(2) 0.036(3) 0.045(3) -0.0082(19) -0.004(2) 0.012(2)
    C6 0.018(2) 0.0144(18) 0.0123(19) -0.0064(15) -0.0022(15) -0.0001(14)
    C4 0.019(2) 0.0074(16) 0.0137(19) -0.0076(14) -0.0029(15) 0.0011(14)
    C5 0.016(2) 0.016(2) 0.033(3) -0.0037(16) -0.0025(18) 0.0030(17)
    C1 0.0159(19) 0.0104(17) 0.0136(19) -0.0065(14) -0.0026(15) -0.0040(14)
    C3 0.0150(19) 0.0171(19) 0.0077(17) -0.0042(15) -0.0020(14) 0.0036(14)
    C2 0.018(2) 0.023(2) 0.023(2) -0.0085(17) -0.0036(17) 0.0039(17)
    N6 0.024(2) 0.0174(18) 0.0123(18) -0.0094(15) -0.0003(14) 0.0027(13)
    C7 0.027(2) 0.0129(18) 0.0099(18) -0.0064(16) -0.0014(16) -0.0054(14)
    N7 0.019(2) 0.0197(19) 0.026(2) -0.0070(15) -0.0041(16) -0.0097(16)
    O1 0.056(4) 0.035(3) 0.090(4) -0.013(3) -0.004(3) -0.006(3)
    O2 0.058(6) 0.070(6) 0.088(7) -0.008(5) -0.014(5) 0.015(5)
    O3 0.052(6) 0.054(6) 0.105(9) -0.024(6) -0.009(6) 0.022(6)
_geom_special_details
;
All e.s.d.'s (except the e.s.d. in the dihedral angle between two l.s. planes)
are estimated using the full covariance matrix. The cell e.s.d.'s are taken
into account individually in the estimation of e.s.d.'s in distances, angles
and torsion angles; correlations between e.s.d.'s in cell parameters are only
used when they are defined by crystal symmetry. An approximate (isotropic)
treatment of cell e.s.d.'s is used for estimating e.s.d.'s involving l.s.
planes.
;
loop_
    _geom_bond_atom_site_label_1
    _geom_bond_atom_site_label_2
    _geom_bond_site_symmetry_2
    _geom_bond_distance
    _geom_bond_publ_flag
    Mo1 C2 . 2.120(4) ?
    Mo1 C5 . 2.135(4) ?
    Mo1 C1 . 2.150(4) ?
    Mo1 C4 . 2.156(4) ?
    Mo1 C6 . 2.160(4) ?
    Mo1 C3 . 2.164(4) ?
    Mo1 C7 . 2.198(5) ?
    K4 N1 2_556 2.836(4) ?
    K4 N2 . 2.888(5) ?
    K4 N3 1_655 2.948(4) ?
    K4 N3 2 2.983(4) ?
    K4 N7 1_655 3.076(4) ?
    K4 N4 2 3.119(4) ?
    K4 N5 . 3.141(4) ?
    K4 C3 2 3.185(4) ?
    K4 C2 . 3.250(4) ?
    K4 C4 2 3.274(4) ?
    K4 C3 1_655 3.317(4) ?
    K4 C7 1_655 3.362(4) ?
    K1 N4 2 2.783(4) ?
    K1 O3 . 2.888(10) ?
    K1 N2 . 2.900(4) ?
    K1 O2 . 2.921(10) ?
    K1 N7 1_645 3.031(4) ?
    K1 N6 2_556 3.046(4) ?
    K1 N1 2_556 3.051(4) ?
    K1 N6 1_645 3.051(4) ?
    K1 O1 . 3.075(6) ?
    K1 C6 2_556 3.200(4) ?
    K1 C1 2_556 3.210(4) ?
    K1 C7 1_645 3.362(4) ?
    K2 N3 1_565 2.819(4) ?
    K2 N5 2_565 2.882(5) ?
    K2 N4 2_465 2.934(4) ?
    K2 N7 2_465 3.096(4) ?
    K2 C4 . 3.109(4) ?
    K2 N4 . 3.134(4) ?
    K2 C6 . 3.150(4) ?
    K2 N6 . 3.181(4) ?
    K2 N5 . 3.188(4) ?
    K2 C5 . 3.229(4) ?
    K2 C4 2_465 3.329(4) ?
    K2 C7 2_465 3.380(4) ?
    K3 O2 . 2.767(10) ?
    K3 N6 1_545 2.788(4) ?
    K3 O3 . 2.806(11) ?
    K3 O1 . 2.912(6) ?
    K3 N1 2_456 2.989(4) ?
    K3 N7 2_456 3.039(4) ?
    K3 N1 . 3.081(4) ?
    K3 C1 . 3.093(4) ?
    K3 C3 . 3.125(4) ?
    K3 N3 . 3.140(4) ?
    K3 C2 . 3.339(4) ?
    K3 N2 . 3.344(5) ?
    N3 C3 . 1.140(6) ?
    N4 C4 . 1.161(6) ?
    N1 C1 . 1.174(5) ?
    N2 C2 . 1.167(6) ?
    N5 C5 . 1.161(6) ?
    C6 N6 . 1.154(5) ?
    C7 N7 . 1.154(6) ?
    O1 K2 1_545 3.383(6) ?
    O1 H1 . 0.89(2) ?
    O1 H2 . 0.89(2) ?
    O3 O3 2_546 1.005(18) ?
loop_
    _geom_angle_atom_site_label_1
    _geom_angle_atom_site_label_2
    _geom_angle_atom_site_label_3
    _geom_angle_site_symmetry_1
    _geom_angle_site_symmetry_3
    _geom_angle
    _geom_angle_publ_flag
    C2 Mo1 C5 . . 74.20(16) ?
    C2 Mo1 C1 . . 75.73(16) ?
    C5 Mo1 C1 . . 126.45(17) ?
    C2 Mo1 C4 . . 125.11(16) ?
    C5 Mo1 C4 . . 75.08(17) ?
    C1 Mo1 C4 . . 155.91(15) ?
    C2 Mo1 C6 . . 120.52(17) ?
    C5 Mo1 C6 . . 75.93(16) ?
    C1 Mo1 C6 . . 82.82(14) ?
    C4 Mo1 C6 . . 93.98(14) ?
    C2 Mo1 C3 . . 77.55(16) ?
    C5 Mo1 C3 . . 122.98(16) ?
    C1 Mo1 C3 . . 91.60(14) ?
    C4 Mo1 C3 . . 82.69(14) ?
    C6 Mo1 C3 . . 158.53(16) ?
    C2 Mo1 C7 . . 144.39(15) ?
    C5 Mo1 C7 . . 141.38(15) ?
    C1 Mo1 C7 . . 77.75(15) ?
    C4 Mo1 C7 . . 78.21(15) ?
    C6 Mo1 C7 . . 78.68(15) ?
    C3 Mo1 C7 . . 79.88(14) ?
    C2 Mo1 K2 . . 125.94(11) ?
    C5 Mo1 K2 . . 51.79(11) ?
    C1 Mo1 K2 . . 132.54(9) ?
    C4 Mo1 K2 . . 48.64(10) ?
    C6 Mo1 K2 . . 49.76(10) ?
    C3 Mo1 K2 . . 131.31(10) ?
    C7 Mo1 K2 . . 89.59(10) ?
    C2 Mo1 K3 . . 54.13(11) ?
    C5 Mo1 K3 . . 128.27(11) ?
    C1 Mo1 K3 . . 47.57(9) ?
    C4 Mo1 K3 . . 131.21(10) ?
    C6 Mo1 K3 . . 130.36(11) ?
    C3 Mo1 K3 . . 48.53(10) ?
    C7 Mo1 K3 . . 90.34(10) ?
    K2 Mo1 K3 . . 179.844(19) ?
    N1 K4 N2 2_556 . 74.36(12) ?
    N1 K4 N3 2_556 1_655 79.64(10) ?
    N2 K4 N3 . 1_655 136.55(11) ?
    N1 K4 N3 2_556 2 155.68(12) ?
    N2 K4 N3 . 2 128.12(12) ?
    N3 K4 N3 1_655 2 76.83(11) ?
    N1 K4 N7 2_556 1_655 83.60(11) ?
    N2 K4 N7 . 1_655 120.85(12) ?
    N3 K4 N7 1_655 1_655 89.44(11) ?
    N3 K4 N7 2 1_655 90.10(11) ?
    N1 K4 N4 2_556 2 88.28(10) ?
    N2 K4 N4 . 2 70.89(11) ?
    N3 K4 N4 1_655 2 74.16(11) ?
    N3 K4 N4 2 2 91.13(11) ?
    N7 K4 N4 1_655 2 162.80(11) ?
    N1 K4 N5 2_556 . 128.70(12) ?
    N2 K4 N5 . . 86.40(12) ?
    N3 K4 N5 1_655 . 136.58(11) ?
    N3 K4 N5 2 . 68.27(11) ?
    N7 K4 N5 1_655 . 66.26(12) ?
    N4 K4 N5 2 . 129.74(12) ?
    N1 K4 C3 2_556 2 155.52(11) ?
    N2 K4 C3 . 2 111.36(12) ?
    N3 K4 C3 1_655 2 80.82(10) ?
    N3 K4 C3 2 2 20.96(10) ?
    N7 K4 C3 1_655 2 110.84(11) ?
    N4 K4 C3 2 2 72.25(10) ?
    N5 K4 C3 . 2 75.78(11) ?
    N1 K4 C2 2_556 . 88.58(11) ?
    N2 K4 C2 . . 20.85(11) ?
    N3 K4 C2 1_655 . 157.13(11) ?
    N3 K4 C2 2 . 115.65(11) ?
    N7 K4 C2 1_655 . 108.80(11) ?
    N4 K4 C2 2 . 86.05(11) ?
    N5 K4 C2 . . 65.55(11) ?
    C3 K4 C2 2 . 104.29(11) ?
    N1 K4 C4 2_556 2 109.02(10) ?
    N2 K4 C4 . 2 77.45(11) ?
    N3 K4 C4 1_655 2 78.98(10) ?
    N3 K4 C4 2 2 72.38(10) ?
    N7 K4 C4 1_655 2 160.72(11) ?
    N4 K4 C4 2 2 20.75(10) ?
    N5 K4 C4 . 2 112.42(12) ?
    C3 K4 C4 2 2 52.41(10) ?
    C2 K4 C4 . 2 86.57(11) ?
    N1 K4 C3 2_556 1_655 77.63(10) ?
    N2 K4 C3 . 1_655 148.30(11) ?
    N3 K4 C3 1_655 1_655 19.86(10) ?
    N3 K4 C3 2 1_655 78.16(9) ?
    N7 K4 C3 1_655 1_655 69.59(10) ?
    N4 K4 C3 2 1_655 93.89(10) ?
    N5 K4 C3 . 1_655 123.26(11) ?
    C3 K4 C3 2 1_655 88.77(10) ?
    C2 K4 C3 . 1_655 166.20(10) ?
    C4 K4 C3 2 1_655 98.25(10) ?
    N1 K4 C7 2_556 1_655 80.29(10) ?
    N2 K4 C7 . 1_655 136.66(12) ?
    N3 K4 C7 1_655 1_655 69.42(10) ?
    N3 K4 C7 2 1_655 85.77(10) ?
    N7 K4 C7 1_655 1_655 20.02(10) ?
    N4 K4 C7 2 1_655 143.19(10) ?
    N5 K4 C7 . 1_655 82.72(12) ?
    C3 K4 C7 2 1_655 106.31(10) ?
    C2 K4 C7 . 1_655 128.06(11) ?
    C4 K4 C7 2 1_655 144.98(11) ?
    C3 K4 C7 1_655 1_655 49.57(10) ?
    N4 K1 O3 2 . 126.5(3) ?
    N4 K1 N2 2 . 75.70(12) ?
    O3 K1 N2 . . 79.8(2) ?
    N4 K1 O2 2 . 132.7(2) ?
    O3 K1 O2 . . 40.3(3) ?
    N2 K1 O2 . . 58.2(2) ?
    N4 K1 N7 2 1_645 83.94(11) ?
    O3 K1 N7 . 1_645 72.6(3) ?
    N2 K1 N7 . 1_645 124.93(12) ?
    O2 K1 N7 . 1_645 112.8(2) ?
    N4 K1 N6 2 2_556 151.13(12) ?
    O3 K1 N6 . 2_556 73.8(3) ?
    N2 K1 N6 . 2_556 132.09(12) ?
    O2 K1 N6 . 2_556 76.2(2) ?
    N7 K1 N6 1_645 2_556 83.89(11) ?
    N4 K1 N1 2 2_556 90.63(10) ?
    O3 K1 N1 . 2_556 124.6(3) ?
    N2 K1 N1 . 2_556 71.04(12) ?
    O2 K1 N1 . 2_556 84.5(2) ?
    N7 K1 N1 1_645 2_556 160.62(11) ?
    N6 K1 N1 2_556 2_556 92.27(10) ?
    N4 K1 N6 2 1_645 79.25(11) ?
    O3 K1 N6 . 1_645 143.8(2) ?
    N2 K1 N6 . 1_645 135.46(11) ?
    O2 K1 N6 . 1_645 141.7(2) ?
    N7 K1 N6 1_645 1_645 87.65(11) ?
    N6 K1 N6 2_556 1_645 74.18(11) ?
    N1 K1 N6 2_556 1_645 73.05(10) ?
    N4 K1 O1 2 . 77.78(15) ?
    O3 K1 O1 . . 48.9(3) ?
    N2 K1 O1 . . 59.89(13) ?
    O2 K1 O1 . . 70.8(3) ?
    N7 K1 O1 1_645 . 66.03(12) ?
    N6 K1 O1 2_556 . 120.18(14) ?
    N1 K1 O1 2_556 . 130.92(12) ?
    N6 K1 O1 1_645 . 146.53(13) ?
    N4 K1 C6 2 2_556 155.00(11) ?
    O3 K1 C6 . 2_556 78.4(3) ?
    N2 K1 C6 . 2_556 115.01(12) ?
    O2 K1 C6 . 2_556 66.0(2) ?
    N7 K1 C6 1_645 2_556 104.87(11) ?
    N6 K1 C6 2_556 2_556 21.12(10) ?
    N1 K1 C6 2_556 2_556 73.26(10) ?
    N6 K1 C6 1_645 2_556 77.82(10) ?
    O1 K1 C6 . 2_556 127.22(14) ?
    N4 K1 C1 2 2_556 112.02(11) ?
    O3 K1 C1 . 2_556 108.7(3) ?
    N2 K1 C1 . 2_556 78.95(12) ?
    O2 K1 C1 . 2_556 71.3(2) ?
    N7 K1 C1 1_645 2_556 154.97(11) ?
    N6 K1 C1 2_556 2_556 72.96(10) ?
    N1 K1 C1 2_556 2_556 21.43(10) ?
    N6 K1 C1 1_645 2_556 77.16(10) ?
    O1 K1 C1 . 2_556 134.42(12) ?
    C6 K1 C1 2_556 2_556 52.82(10) ?
    N4 K1 C7 2 1_645 78.81(10) ?
    O3 K1 C7 . 1_645 90.8(2) ?
    N2 K1 C7 . 1_645 139.24(12) ?
    O2 K1 C7 . 1_645 129.9(2) ?
    N7 K1 C7 1_645 1_645 19.95(11) ?
    N6 K1 C7 2_556 1_645 80.85(10) ?
    N1 K1 C7 2_556 1_645 140.67(11) ?
    N6 K1 C7 1_645 1_645 67.80(10) ?
    O1 K1 C7 . 1_645 84.04(12) ?
    C6 K1 C7 2_556 1_645 101.40(10) ?
    C1 K1 C7 2_556 1_645 140.79(11) ?
    N3 K2 N5 1_565 2_565 74.20(12) ?
    N3 K2 N4 1_565 2_465 79.00(11) ?
    N5 K2 N4 2_565 2_465 143.65(11) ?
    N3 K2 N7 1_565 2_465 92.82(10) ?
    N5 K2 N7 2_565 2_465 69.19(12) ?
    N4 K2 N7 2_465 2_465 88.33(11) ?
    N3 K2 C4 1_565 . 154.84(11) ?
    N5 K2 C4 2_565 . 130.86(12) ?
    N4 K2 C4 2_465 . 78.98(11) ?
    N7 K2 C4 2_465 . 98.55(10) ?
    N3 K2 N4 1_565 . 152.82(11) ?
    N5 K2 N4 2_565 . 123.51(12) ?
    N4 K2 N4 2_465 . 75.48(11) ?
    N7 K2 N4 2_465 . 77.34(10) ?
    C4 K2 N4 . . 21.43(10) ?
    N3 K2 C6 1_565 . 103.06(11) ?
    N5 K2 C6 2_565 . 131.04(12) ?
    N4 K2 C6 2_465 . 78.58(11) ?
    N7 K2 C6 2_465 . 156.93(10) ?
    C4 K2 C6 . . 60.55(10) ?
    N4 K2 C6 . . 81.01(10) ?
    N3 K2 N6 1_565 . 82.07(9) ?
    N5 K2 N6 2_565 . 123.91(12) ?
    N4 K2 N6 2_465 . 74.98(11) ?
    N7 K2 N6 2_465 . 163.17(11) ?
    C4 K2 N6 . . 80.61(10) ?
    N4 K2 N6 . . 100.02(10) ?
    C6 K2 N6 . . 21.00(10) ?
    N3 K2 N5 1_565 . 127.59(12) ?
    N5 K2 N5 2_565 . 78.26(12) ?
    N4 K2 N5 2_465 . 138.08(11) ?
    N7 K2 N5 2_465 . 117.52(11) ?
    C4 K2 N5 . . 65.63(11) ?
    N4 K2 N5 . . 78.79(11) ?
    C6 K2 N5 . . 65.05(11) ?
    N6 K2 N5 . . 77.64(11) ?
    N3 K2 C5 1_565 . 136.31(12) ?
    N5 K2 C5 2_565 . 99.08(12) ?
    N4 K2 C5 2_465 . 117.27(11) ?
    N7 K2 C5 2_465 . 125.79(11) ?
    C4 K2 C5 . . 48.67(11) ?
    N4 K2 C5 . . 66.00(11) ?
    C6 K2 C5 . . 48.91(11) ?
    N6 K2 C5 . . 65.90(11) ?
    N5 K2 C5 . . 20.83(10) ?
    N3 K2 C4 1_565 2_465 79.86(10) ?
    N5 K2 C4 2_565 2_465 128.22(11) ?
    N4 K2 C4 2_465 2_465 20.13(10) ?
    N7 K2 C4 2_465 2_465 68.23(10) ?
    C4 K2 C4 . 2_465 83.64(10) ?
    N4 K2 C4 . 2_465 72.96(10) ?
    C6 K2 C4 . 2_465 97.92(10) ?
    N6 K2 C4 . 2_465 95.04(10) ?
    N5 K2 C4 . 2_465 149.11(11) ?
    C5 K2 C4 . 2_465 129.62(10) ?
    N3 K2 C7 1_565 2_465 88.06(10) ?
    N5 K2 C7 2_565 2_465 86.38(12) ?
    N4 K2 C7 2_465 2_465 68.44(11) ?
    N7 K2 C7 2_465 2_465 19.92(11) ?
    C4 K2 C7 . 2_465 95.04(10) ?
    N4 K2 C7 . 2_465 74.03(10) ?
    C6 K2 C7 . 2_465 142.50(11) ?
    N6 K2 C7 . 2_465 143.29(11) ?
    N5 K2 C7 . 2_465 133.68(11) ?
    C5 K2 C7 . 2_465 135.26(11) ?
    C4 K2 C7 2_465 2_465 48.32(10) ?
    O2 K3 N6 . 1_545 121.8(2) ?
    O2 K3 O3 . . 42.0(3) ?
    N6 K3 O3 1_545 . 80.6(2) ?
    O2 K3 O1 . . 75.4(3) ?
    N6 K3 O1 1_545 . 74.07(13) ?
    O3 K3 O1 . . 51.2(3) ?
    O2 K3 N1 . 2_456 144.9(2) ?
    N6 K3 N1 1_545 2_456 77.83(11) ?
    O3 K3 N1 . 2_456 148.6(2) ?
    O1 K3 N1 . 2_456 139.68(15) ?
    O2 K3 N7 . 2_456 66.5(2) ?
    N6 K3 N7 1_545 2_456 88.30(11) ?
    O3 K3 N7 . 2_456 69.5(3) ?
    O1 K3 N7 . 2_456 119.81(15) ?
    N1 K3 N7 2_456 2_456 87.22(11) ?
    O2 K3 N1 . . 76.9(2) ?
    N6 K3 N1 1_545 . 151.78(12) ?
    O3 K3 N1 . . 118.3(3) ?
    O1 K3 N1 . . 133.85(13) ?
    N1 K3 N1 2_456 . 75.93(11) ?
    N7 K3 N1 2_456 . 80.28(9) ?
    O2 K3 C1 . . 83.5(2) ?
    N6 K3 C1 1_545 . 154.61(11) ?
    O3 K3 C1 . . 124.7(2) ?
    O1 K3 C1 . . 118.24(13) ?
    N1 K3 C1 2_456 . 79.58(10) ?
    N7 K3 C1 2_456 . 102.07(10) ?
    N1 K3 C1 . . 21.93(10) ?
    O2 K3 C3 . . 118.1(2) ?
    N6 K3 C3 1_545 . 104.25(11) ?
    O3 K3 C3 . . 129.1(3) ?
    O1 K3 C3 . . 80.92(15) ?
    N1 K3 C3 2_456 . 78.63(10) ?
    N7 K3 C3 2_456 . 158.45(10) ?
    N1 K3 C3 . . 80.57(10) ?
    C1 K3 C3 . . 59.65(10) ?
    O2 K3 N3 . . 132.2(2) ?
    N6 K3 N3 1_545 . 83.31(10) ?
    O3 K3 N3 . . 125.4(3) ?
    O1 K3 N3 . . 74.17(15) ?
    N1 K3 N3 2_456 . 74.35(10) ?
    N7 K3 N3 2_456 . 160.97(11) ?
    N1 K3 N3 . . 99.33(10) ?
    C1 K3 N3 . . 79.57(10) ?
    C3 K3 N3 . . 20.96(10) ?
    O2 K3 C2 . . 69.3(2) ?
    N6 K3 C2 1_545 . 137.97(11) ?
    O3 K3 C2 . . 93.7(2) ?
    O1 K3 C2 . . 70.34(13) ?
    N1 K3 C2 2_456 . 117.51(11) ?
    N7 K3 C2 2_456 . 128.83(11) ?
    N1 K3 C2 . . 65.60(11) ?
    C1 K3 C2 . . 47.92(11) ?
    C3 K3 C2 . . 48.92(11) ?
    N3 K3 C2 . . 66.16(10) ?
    O2 K3 N2 . . 54.2(2) ?
    N6 K3 N2 1_545 . 130.22(11) ?
    O3 K3 N2 . . 73.6(2) ?
    O1 K3 N2 . . 56.52(13) ?
    N1 K3 N2 2_456 . 137.62(10) ?
    N7 K3 N2 2_456 . 119.73(11) ?
    N1 K3 N2 . . 77.35(10) ?
    C1 K3 N2 . . 63.97(10) ?
    C3 K3 N2 . . 64.95(10) ?
    N3 K3 N2 . . 78.27(10) ?
    C2 K3 N2 . . 20.11(10) ?
    C3 N3 K2 . 1_545 154.0(3) ?
    C3 N3 K4 . 1_455 98.7(3) ?
    K2 N3 K4 1_545 1_455 106.90(12) ?
    C3 N3 K4 . 2 89.6(3) ?
    K2 N3 K4 1_545 2 89.18(11) ?
    K4 N3 K4 1_455 2 103.17(11) ?
    C3 N3 K3 . . 78.8(3) ?
    K2 N3 K3 1_545 . 92.09(10) ?
    K4 N3 K3 1_455 . 99.76(11) ?
    K4 N3 K3 2 . 155.59(14) ?
    C4 N4 K1 . 2 151.2(3) ?
    C4 N4 K2 . 2_465 99.5(3) ?
    K1 N4 K2 2 2_465 109.07(13) ?
    C4 N4 K4 . 2 87.2(3) ?
    K1 N4 K4 2 2 84.27(10) ?
    K2 N4 K4 2_465 2 99.88(11) ?
    C4 N4 K2 . . 78.1(3) ?
    K1 N4 K2 2 . 97.92(11) ?
    K2 N4 K2 2_465 . 104.52(11) ?
    K4 N4 K2 2 . 153.20(14) ?
    C1 N1 K4 . 2_556 154.3(3) ?
    C1 N1 K3 . 2_456 99.3(3) ?
    K4 N1 K3 2_556 2_456 106.16(12) ?
    C1 N1 K1 . 2_556 86.9(3) ?
    K4 N1 K1 2_556 2_556 84.65(10) ?
    K3 N1 K1 2_456 2_556 102.10(11) ?
    C1 N1 K3 . . 79.6(3) ?
    K4 N1 K3 2_556 . 97.05(11) ?
    K3 N1 K3 2_456 . 104.07(11) ?
    K1 N1 K3 2_556 . 152.14(14) ?
    C2 N2 K4 . . 97.4(3) ?
    C2 N2 K1 . . 176.0(4) ?
    K4 N2 K1 . . 86.55(12) ?
    C2 N2 K3 . . 79.7(3) ?
    K4 N2 K3 . . 176.65(16) ?
    K1 N2 K3 . . 96.37(12) ?
    C5 N5 K2 . 2_565 176.1(4) ?
    C5 N5 K4 . . 91.7(3) ?
    K2 N5 K4 2_565 . 85.04(11) ?
    C5 N5 K2 . . 81.6(3) ?
    K2 N5 K2 2_565 . 101.74(12) ?
    K4 N5 K2 . . 173.03(16) ?
    N6 C6 Mo1 . . 178.8(4) ?
    N6 C6 K2 . . 81.0(3) ?
    Mo1 C6 K2 . . 98.68(14) ?
    N6 C6 K1 . 2_556 71.9(3) ?
    Mo1 C6 K1 . 2_556 108.80(14) ?
    K2 C6 K1 . 2_556 146.00(14) ?
    N6 C6 K1 . 1_465 62.6(3) ?
    Mo1 C6 K1 . 1_465 116.23(15) ?
    K2 C6 K1 . 1_465 90.47(10) ?
    K1 C6 K1 2_556 1_465 94.81(10) ?
    N4 C4 Mo1 . . 178.7(4) ?
    N4 C4 K2 . . 80.5(3) ?
    Mo1 C4 K2 . . 100.01(13) ?
    N4 C4 K4 . 2 72.1(3) ?
    Mo1 C4 K4 . 2 107.93(13) ?
    K2 C4 K4 . 2 144.67(13) ?
    N4 C4 K2 . 2_465 60.4(3) ?
    Mo1 C4 K2 . 2_465 118.33(15) ?
    K2 C4 K2 . 2_465 96.36(10) ?
    K4 C4 K2 2 2_465 89.15(10) ?
    N5 C5 Mo1 . . 174.1(4) ?
    N5 C5 K2 . . 77.6(3) ?
    Mo1 C5 K2 . . 96.91(15) ?
    N5 C5 K4 . . 68.2(3) ?
    Mo1 C5 K4 . . 117.19(16) ?
    K2 C5 K4 . . 145.76(14) ?
    N1 C1 Mo1 . . 179.0(3) ?
    N1 C1 K3 . . 78.5(3) ?
    Mo1 C1 K3 . . 101.55(13) ?
    N1 C1 K1 . 2_556 71.7(3) ?
    Mo1 C1 K1 . 2_556 108.74(13) ?
    K3 C1 K1 . 2_556 141.57(14) ?
    N1 C1 K3 . 2_456 60.7(3) ?
    Mo1 C1 K3 . 2_456 118.36(15) ?
    K3 C1 K3 . 2_456 95.18(10) ?
    K1 C1 K3 2_556 2_456 90.83(9) ?
    N3 C3 Mo1 . . 178.1(4) ?
    N3 C3 K3 . . 80.3(3) ?
    Mo1 C3 K3 . . 100.21(13) ?
    N3 C3 K4 . 2 69.5(3) ?
    Mo1 C3 K4 . 2 110.74(14) ?
    K3 C3 K4 . 2 143.04(14) ?
    N3 C3 K4 . 1_455 61.5(3) ?
    Mo1 C3 K4 . 1_455 116.62(15) ?
    K3 C3 K4 . 1_455 92.56(10) ?
    K4 C3 K4 2 1_455 91.23(10) ?
    N2 C2 Mo1 . . 175.1(4) ?
    N2 C2 K4 . . 61.8(3) ?
    Mo1 C2 K4 . . 123.11(17) ?
    N2 C2 K3 . . 80.2(3) ?
    Mo1 C2 K3 . . 94.90(14) ?
    K4 C2 K3 . . 141.94(14) ?
    C6 N6 K3 . 1_565 154.2(3) ?
    C6 N6 K1 . 2_556 87.0(3) ?
    K3 N6 K1 1_565 2_556 93.00(11) ?
    C6 N6 K1 . 1_465 97.7(3) ?
    K3 N6 K1 1_565 1_465 107.02(12) ?
    K1 N6 K1 2_556 1_465 105.82(11) ?
    C6 N6 K2 . . 78.0(3) ?
    K3 N6 K2 1_565 . 91.82(10) ?
    K1 N6 K2 2_556 . 154.44(14) ?
    K1 N6 K2 1_465 . 96.69(11) ?
    N7 C7 Mo1 . . 178.9(4) ?
    N7 C7 K1 . 1_465 63.6(2) ?
    Mo1 C7 K1 . 1_465 116.63(15) ?
    N7 C7 K4 . 1_455 65.9(3) ?
    Mo1 C7 K4 . 1_455 113.90(14) ?
    K1 C7 K4 1_465 1_455 129.43(15) ?
    N7 C7 K2 . 2_465 66.0(3) ?
    Mo1 C7 K2 . 2_465 115.03(15) ?
    K1 C7 K2 1_465 2_465 83.05(10) ?
    K4 C7 K2 1_455 2_465 74.38(9) ?
    N7 C7 K3 . 2_456 62.5(3) ?
    Mo1 C7 K3 . 2_456 116.39(16) ?
    K1 C7 K3 1_465 2_456 77.65(9) ?
    K4 C7 K3 1_455 2_456 82.09(10) ?
    K2 C7 K3 2_465 2_456 128.45(14) ?
    C7 N7 K1 . 1_465 96.4(3) ?
    C7 N7 K3 . 2_456 97.8(3) ?
    K1 N7 K3 1_465 2_456 88.49(10) ?
    C7 N7 K4 . 1_455 94.1(3) ?
    K1 N7 K4 1_465 1_455 169.07(15) ?
    K3 N7 K4 2_456 1_455 93.01(11) ?
    C7 N7 K2 . 2_465 94.0(3) ?
    K1 N7 K2 1_465 2_465 93.66(11) ?
    K3 N7 K2 2_456 2_465 167.66(15) ?
    K4 N7 K2 1_455 2_465 82.64(10) ?
    K3 O1 K1 . . 102.27(19) ?
    K3 O1 K2 . 1_545 85.71(15) ?
    K1 O1 K2 . 1_545 169.2(2) ?
    K3 O1 H1 . . 133(5) ?
    K1 O1 H1 . . 109(5) ?
    K2 O1 H1 1_545 . 70(5) ?
    K3 O1 H2 . . 110(4) ?
    K1 O1 H2 . . 97(5) ?
    K2 O1 H2 1_545 . 73(5) ?
    H1 O1 H2 . . 100(3) ?
    K3 O2 K1 . . 110.1(4) ?
    O3 O3 K3 2_546 . 124.8(14) ?
    O3 O3 K1 2_546 . 121.3(14) ?
    K3 O3 K1 . . 109.9(3) ?
data_global
_journal_date_recd_electronic     2009-07-08
_journal_date_accepted     2009-09-28
_journal_name_full     'Acta Crystallographica, Section E'
_journal_year     2009
_journal_volume     65
_journal_issue     11
_journal_page_first     i79
_journal_page_last     i80
_journal_paper_category     QI
_journal_coeditor_code     SI2189
_publ_contact_author_name     'Professor S. Ohkoshi'
_publ_contact_author_address
;
Department of Chemistry, School of Science, The University of Tokyo
7-3-1 Hongo, Bunkyo-ku, Tokyo 113-0033, Japan
;
_publ_contact_author_email     ohkoshi@chem.s.u-tokyo.ac.jp
_publ_contact_author_fax     '+81-3-5841-1896'
_publ_contact_author_phone     '+81-3-5841-4331'
_publ_section_title
;
Tetrapotassium heptacyanidomolybdate(III) dihydrate
;
loop_
    _publ_author_name
    _publ_author_address
    'Nakabayashi, Koji'
;
Department of Chemistry
School of Science
University of Tokyo
7-3-1 Hongo
Bunkyo-Ku
Tokyo 113-0033
Japan
;
    'Tomono, Keisuke'
;
Department of Chemistry
School of Science
University of Tokyo
7-3-1 Hongo
Bunkyo-Ku
Tokyo 113-0033
Japan
;
    'Tsunobuchi, Yoshihide'
;
Department of Chemistry
School of Science
University of Tokyo
7-3-1 Hongo
Bunkyo-Ku
Tokyo 113-0033
Japan
;
    'Kosaka, Wataru'
;
Department of Chemistry
School of Science
University of Tokyo
7-3-1 Hongo
Bunkyo-Ku
Tokyo 113-0033
Japan
;
    'Ohkoshi, Shin-ichi'
;
Department of Chemistry
School of Science
University of Tokyo
7-3-1 Hongo
Bunkyo-Ku
Tokyo 113-0033
Japan
;
