# Supplementary material for: Tetra­potassium hepta­cyanido­molybdate(III) dihydrate
Source: Acta Crystallogr Sect E Struct Rep Online. 2009 Oct 17;65(Pt 11):i79–80. doi: 10.1107/S1600536809039336 (PMC2971091; doi:10.1107/S1600536809039336)
Supplement: Supplementary file 2 [file e-65-00i79-Isup2.hkl]

#
# h,k,l, Fc-squared, Fo-squared, sigma(Fo-squared) and status flag
#
data_I
_shelx_title ' p-1 in P-1'
_shelx_refln_list_code          4
_shelx_F_calc_maximum      223.72
_exptl_crystal_F_000       453.60
_reflns_d_resolution_high  0.7700

loop_
 _symmetry_equiv_pos_as_xyz
 'x, y, z'
 '-x, -y, -z'

_cell_length_a     8.8813
_cell_length_b     9.2896
_cell_length_c     9.7221
_cell_angle_alpha  86.648
_cell_angle_beta   82.215
_cell_angle_gamma  71.257

_shelx_F_squared_multiplier     1.000

loop_
 _refln_index_h
 _refln_index_k
 _refln_index_l
 _refln_F_squared_calc
 _refln_F_squared_meas
 _refln_F_squared_sigma
 _refln_observed_status
   2   0   0    22284.07    28843.75    514.20 o
   3   0   0    41490.91    52566.23   1066.32 o
   4   0   0     8559.64     9250.80    162.41 o
   5   0   0    10431.05    12259.62    208.82 o
   6   0   0       76.31       98.70     20.81 o
   7   0   0     5896.07     6391.00    130.13 o
   8   0   0        3.22        1.73      7.85 o
   9   0   0     3070.94     2995.99     84.91 o
  10   0   0      285.11      407.68     41.40 o
 -10   1   0      340.14      410.65     28.05 o
  -9   1   0       20.39       39.08     23.51 o
  -8   1   0      411.11      445.88     26.55 o
  -7   1   0      134.46      132.36     15.15 o
  -6   1   0       86.82       91.31     18.71 o
  -5   1   0      564.63      523.48     20.07 o
  -4   1   0     1267.96     1188.14     29.09 o
  -3   1   0      749.86      677.86     18.28 o
  -2   1   0        6.57        1.47      4.99 o
  -1   1   0     4231.41     3440.13     74.14 o
   2   1   0     1824.98     1351.26     23.57 o
   3   1   0      276.44      125.15     15.28 o
   4   1   0      701.44      690.85     26.28 o
   5   1   0      276.74      265.62     12.43 o
   6   1   0      533.44      481.99     19.80 o
   7   1   0       97.18      122.25     25.25 o
   8   1   0       30.45       21.69     17.13 o
   9   1   0      182.79      202.24     18.28 o
  10   1   0      218.09      319.41     27.87 o
  11   1   0       12.89       24.07     24.78 o
 -10   2   0       38.63       38.94     20.68 o
  -9   2   0      218.70      190.68     25.71 o
  -8   2   0      596.33      572.42     39.97 o
  -7   2   0      620.80      600.66     26.87 o
  -6   2   0      875.10      931.28     30.26 o
  -5   2   0        3.77        8.12      8.42 o
  -4   2   0     2772.70     2563.66     55.39 o
  -3   2   0       77.73       64.80     13.84 o
  -2   2   0      696.06      591.12     22.83 o
  -1   2   0      664.52      600.44     15.63 o
   0   2   0     1861.62     1821.61     35.18 o
   1   2   0     1492.57     1326.65     77.27 o
   2   2   0      398.27      423.52     13.06 o
   3   2   0      423.30      332.68     10.42 o
   4   2   0       66.96       60.85     11.92 o
   5   2   0     1763.43     1595.31     49.09 o
   6   2   0        5.36        9.00     10.14 o
   7   2   0      367.83      411.07     19.87 o
   8   2   0      231.12      234.54     16.00 o
   9   2   0      246.86      286.20     29.56 o
  10   2   0       57.88       52.18     17.10 o
  11   2   0       45.41       34.09     17.56 o
  -9   3   0       80.63       75.08     29.28 o
  -8   3   0       25.45       34.54     17.34 o
  -7   3   0      472.79      531.53     28.37 o
  -6   3   0       13.12        8.61     10.64 o
  -5   3   0       49.66       52.09     11.80 o
  -4   3   0       25.51       22.69      9.04 o
  -3   3   0      144.84      129.35     10.60 o
  -2   3   0      520.93      479.94     31.99 o
  -1   3   0      527.05      461.10     27.74 o
   0   3   0        7.24      109.63     55.76 o
   1   3   0       19.12       24.70      3.29 o
   2   3   0     1116.13      988.47     27.68 o
   3   3   0      365.72      389.33      9.61 o
   4   3   0      867.57      795.93     21.00 o
   5   3   0       94.45       90.45      7.14 o
   6   3   0      844.25      835.40     42.42 o
   7   3   0       24.08       12.52      6.86 o
   8   3   0      403.92      414.10     20.37 o
   9   3   0      710.93      791.67     37.71 o
  10   3   0      318.83      325.98     19.71 o
  11   3   0      357.73      395.31     27.95 o
  -9   4   0       27.79       24.15     24.68 o
  -8   4   0       30.95       37.05     14.32 o
  -7   4   0        8.33       11.82     12.58 o
  -6   4   0      807.67      835.90     56.77 o
  -5   4   0        9.41       17.27     10.39 o
  -4   4   0      248.56      250.26     12.53 o
  -3   4   0     1078.98      976.10     24.53 o
  -2   4   0        6.59        5.22      4.19 o
  -1   4   0      683.65      527.48     22.24 o
   0   4   0       12.00       15.72      5.72 o
   1   4   0      390.92      297.17      6.97 o
   2   4   0      191.00      155.49      6.94 o
   3   4   0      466.84      408.22     16.57 o
   4   4   0      385.49      311.61     10.81 o
   5   4   0     1098.80      956.90     22.43 o
   6   4   0      743.52      651.34     21.43 o
   7   4   0       43.37       44.92     12.28 o
   8   4   0     1057.43     1043.15     77.17 o
   9   4   0      125.40       89.17     18.56 o
  10   4   0      116.14      158.27     30.91 o
  11   4   0       88.05       98.71     14.85 o
  -8   5   0      383.74      393.32     22.50 o
  -7   5   0     3341.02     3715.63    102.33 o
  -6   5   0     3795.76     4237.92     83.28 o
  -5   5   0     2376.87     2446.26     44.75 o
  -4   5   0     8441.05     9350.62    141.93 o
  -3   5   0        0.15        2.64      5.15 o
  -2   5   0    15661.20    17959.83    263.66 o
  -1   5   0     2482.13     2862.66     39.30 o
   0   5   0     9049.51    10300.68    142.20 o
   1   5   0     5260.31     6232.43     67.41 o
   2   5   0     6079.76     7220.40    128.12 o
   3   5   0     9435.29    10776.10    154.98 o
   4   5   0     3587.06     4093.79     64.67 o
   5   5   0    14358.86    16836.49    285.22 o
   6   5   0       11.45       17.06      5.51 o
   7   5   0     9540.00    10033.84    258.58 o
   8   5   0     2025.57     2057.42     49.90 o
   9   5   0     4310.63     4200.58     80.76 o
  10   5   0     3270.43     3341.61    166.46 o
  11   5   0      459.18      433.21     20.43 o
  -7   6   0      340.55      353.87     28.39 o
  -6   6   0       42.98       42.37     12.03 o
  -5   6   0      809.92      816.30     24.50 o
  -4   6   0        8.02       19.63      9.88 o
  -3   6   0      567.14      566.31     17.48 o
  -2   6   0      454.39      416.54     15.54 o
  -1   6   0      803.09      726.71     18.22 o
   0   6   0      239.36      243.64     10.85 o
   1   6   0      108.88      121.92      5.24 o
   2   6   0     1904.91     1800.19     38.63 o
   3   6   0       19.06       11.38      2.44 o
   4   6   0      391.09      376.51      6.88 o
   5   6   0      112.63      118.45     11.11 o
   6   6   0      637.22      616.55     22.63 o
   7   6   0      157.57      131.82     14.95 o
   8   6   0      105.91       99.64     13.00 o
   9   6   0      242.74      260.80     18.43 o
  10   6   0       19.12       19.39      9.35 o
  11   6   0      149.67      149.21     15.78 o
  -6   7   0     1146.91     1087.44     35.08 o
  -5   7   0      197.89      187.22     20.33 o
  -4   7   0      431.18      428.81     23.93 o
  -3   7   0      637.87      675.79     21.56 o
  -2   7   0      616.37      642.32     17.71 o
  -1   7   0      425.29      439.58     38.66 o
   0   7   0       11.39       20.49      3.82 o
   1   7   0      561.88      572.62     26.30 o
   2   7   0      160.41      176.12      9.72 o
   3   7   0      719.71      687.34     23.79 o
   4   7   0      195.62      201.70      6.55 o
   5   7   0      810.43      770.41     25.92 o
   6   7   0       46.29       20.21      6.91 o
   7   7   0     1275.77     1155.94     46.46 o
   8   7   0      135.75      125.25     10.50 o
   9   7   0      645.37      569.61     35.96 o
  10   7   0      812.17      660.20     40.81 o
  -5   8   0      175.60      196.25     19.57 o
  -4   8   0      135.71      129.06     12.62 o
  -3   8   0       97.20      110.24     11.99 o
  -2   8   0      231.60      235.87     23.69 o
  -1   8   0      100.31      101.37     16.75 o
   0   8   0       66.16       64.42      5.92 o
   1   8   0       11.53       40.72     14.38 o
   2   8   0      501.97      447.03     20.05 o
   3   8   0        1.00      102.22     30.30 o
   4   8   0      497.10      491.30     44.44 o
   5   8   0       46.12       43.25      2.31 o
   6   8   0      407.46      383.04     13.52 o
   7   8   0      569.88      483.85     35.94 o
   8   8   0      768.19      645.93     42.02 o
   9   8   0      405.79      379.11     29.70 o
  10   8   0        7.85       -0.81      5.66 o
  -4   9   0        1.97        0.27      6.54 o
  -3   9   0        2.34        0.24      3.72 o
  -2   9   0      126.19      132.46      8.71 o
  -1   9   0      171.85      176.00      9.94 o
   0   9   0       24.37       24.56      5.15 o
   1   9   0      242.03      218.56     21.40 o
   2   9   0      193.31      203.71     23.64 o
   3   9   0      333.65      336.96     42.42 o
   4   9   0      287.04      376.15     28.28 o
   5   9   0        7.33       -9.29     22.22 o
   6   9   0      183.61      243.23     24.65 o
   7   9   0       65.15       77.98     32.73 o
   8   9   0       68.33       80.00     33.53 o
  -3  10   0      127.29      116.31     12.72 o
  -2  10   0     2927.27     2542.81     84.53 o
  -1  10   0     1877.12     1718.08     51.36 o
   0  10   0     3026.76     2824.23     45.25 o
   1  10   0     4472.90     4644.83     95.56 o
   2  10   0      573.74      641.33     31.23 o
   3  10   0     8766.52     9016.71    269.49 o
   4  10   0      249.84      272.32     27.47 o
   5  10   0     5021.73     5176.82    171.31 o
   6  10   0     2126.03     2309.43    100.60 o
   7  10   0     2309.36     2216.50     75.15 o
  -1  11   0       10.05       18.18     32.32 o
   0  11   0      534.86      559.58     61.82 o
   1  11   0       34.72       12.15     15.84 o
   2  11   0      147.85      175.92     19.12 o
   3  11   0       33.31       21.41     30.71 o
   4  11   0       80.95       94.14     37.98 o
   5  11   0      115.33      131.31     25.05 o
   6  11   0      175.39      199.99     48.08 o
   7  11   0      113.00      111.92     41.21 o
   3  12   0      735.24      719.58     71.11 o
   4  12   0      425.32      453.72     59.39 o
  -7 -11   1      143.69      109.49     45.25 o
  -6 -11   1        1.33       -9.70     29.49 o
  -5 -11   1      224.39      307.87     53.33 o
  -4 -11   1       35.31       41.61     21.82 o
  -3 -11   1       33.27       33.94     21.01 o
  -2 -11   1      105.84      123.10     22.92 o
  -1 -11   1      168.29      227.13     23.34 o
   0 -11   1       23.93       27.47     21.41 o
   1 -11   1       35.77       38.79     22.63 o
  -7 -10   1        4.03       -4.85     15.76 o
  -6 -10   1      979.66      924.01     49.29 o
  -5 -10   1       63.39       82.42     37.98 o
  -4 -10   1      385.40      421.40     52.93 o
  -3 -10   1      782.61      791.90     43.64 o
  -2 -10   1      133.51      225.74     38.58 o
  -1 -10   1      600.79      599.81     43.42 o
   0 -10   1       10.59       29.90     20.20 o
   1 -10   1      613.14      522.97     80.40 o
   2 -10   1      187.55       84.71     78.79 o
   3 -10   1       41.92       18.59     34.34 o
  -8  -9   1       24.39       17.78     32.32 o
  -7  -9   1      852.80      854.12     67.07 o
  -6  -9   1      123.40      195.15     41.61 o
  -5  -9   1      866.22      981.79     45.25 o
  -4  -9   1      425.82      441.60     50.10 o
  -3  -9   1      624.83      854.93     40.00 o
  -2  -9   1     1611.72     1664.31     56.41 o
  -1  -9   1      114.74      203.86     21.35 o
   0  -9   1     1414.15     1204.60     74.41 o
   1  -9   1       31.02       57.48      6.93 o
   2  -9   1     1129.63      927.82     66.32 o
   3  -9   1      410.77      348.70     12.03 o
   4  -9   1      624.39      507.30     44.80 o
 -10  -8   1      309.05      266.66     16.16 o
  -9  -8   1        6.01        3.15      7.15 o
  -8  -8   1      291.24      197.84     55.76 o
  -7  -8   1      165.04      174.12     49.90 o
  -6  -8   1      446.12      340.04     78.58 o
  -5  -8   1       99.87      109.09     33.53 o
  -4  -8   1        1.39        7.27     12.52 o
  -3  -8   1      349.52      432.31     45.25 o
  -2  -8   1      124.32      213.38     26.67 o
  -1  -8   1      213.61      259.70     27.56 o
   0  -8   1      163.97      119.25     12.42 o
   1  -8   1      619.80      527.36     29.40 o
   2  -8   1       65.17       72.52      7.86 o
   3  -8   1      670.69      636.01     43.60 o
   4  -8   1      166.93      173.07     12.31 o
   5  -8   1      297.55      281.89     16.23 o
 -10  -7   1       19.99       24.63     10.69 o
  -9  -7   1     3356.32     3083.81    123.23 o
  -8  -7   1     1030.47     1044.33     24.13 o
  -7  -7   1     4615.70     4868.93     85.03 o
  -6  -7   1     3299.13     3298.68     72.32 o
  -5  -7   1     3043.71     3110.74     37.16 o
  -4  -7   1     8894.31    10034.46    272.32 o
  -3  -7   1      783.57      995.53     37.17 o
  -2  -7   1    14125.28    16612.38    316.35 o
  -1  -7   1     1413.86     1528.20     20.17 o
   0  -7   1     9875.64    10723.63    145.91 o
   1  -7   1     2838.17     3272.97     45.45 o
   2  -7   1     2035.37     2324.40     39.74 o
   3  -7   1     6191.57     6495.65    152.39 o
   4  -7   1     1155.92     1162.93     44.73 o
   5  -7   1     3365.80     3318.81     62.49 o
   6  -7   1       26.87       44.27     12.81 o
 -11  -6   1       94.89      108.38     18.54 o
 -10  -6   1      161.60      165.93     11.83 o
  -9  -6   1      216.05      197.65     12.70 o
  -8  -6   1        0.32        1.18      4.47 o
  -7  -6   1      127.86      125.02     11.11 o
  -6  -6   1      100.29       90.80      5.75 o
  -5  -6   1      220.32      237.66     15.96 o
  -4  -6   1        0.02        1.25      1.44 o
  -3  -6   1      665.58      642.41     41.61 o
  -2  -6   1      173.28      206.82     12.41 o
  -1  -6   1      181.91      175.97      7.29 o
   0  -6   1      440.87      376.89     14.43 o
   1  -6   1        3.35        1.64      3.46 o
   2  -6   1      163.65      170.04     11.06 o
   3  -6   1       96.06       93.71      9.48 o
   4  -6   1       31.22       33.38      8.97 o
   5  -6   1       26.10       12.26      7.30 o
   6  -6   1       53.32       83.88     14.10 o
   7  -6   1       26.11       20.61     11.46 o
 -11  -5   1       95.84       53.89     14.01 o
 -10  -5   1      388.06      393.75     26.13 o
  -9  -5   1        1.84        4.37      7.02 o
  -8  -5   1     1170.22     1113.09     47.27 o
  -7  -5   1       11.46       19.29      8.71 o
  -6  -5   1      347.20      348.26     13.70 o
  -5  -5   1     1215.90     1144.24     21.00 o
  -4  -5   1      534.74      494.51     14.77 o
  -3  -5   1      343.84      276.91     11.20 o
  -2  -5   1       78.78      370.90     30.71 o
  -1  -5   1     1399.09     1352.97     25.25 o
   0  -5   1       59.39       75.75     17.67 o
   1  -5   1      694.43      608.86     20.35 o
   2  -5   1       68.59      102.93     25.78 o
   3  -5   1      329.73      297.29     14.14 o
   4  -5   1      270.10      273.47     13.22 o
   5  -5   1      115.36      141.56     22.89 o
   6  -5   1      262.08      234.09     14.24 o
   7  -5   1        0.23       -0.51      9.90 o
   8  -5   1      113.78      118.93     16.83 o
 -11  -4   1      366.99      344.93     24.64 o
 -10  -4   1       53.68       52.06     18.41 o
  -9  -4   1      600.60      609.18     20.70 o
  -8  -4   1      573.86      570.17     26.14 o
  -7  -4   1      292.75      269.57     13.64 o
  -6  -4   1      252.52      253.38     14.28 o
  -5  -4   1        5.36       17.04      6.71 o
  -4  -4   1     2134.36     1953.26     30.85 o
  -3  -4   1      102.30       88.33     14.44 o
  -2  -4   1      582.91      538.17     22.63 o
  -1  -4   1      151.59      159.38     11.00 o
   0  -4   1      616.05      554.69     17.90 o
   1  -4   1      497.02      495.88     12.48 o
   2  -4   1     1607.40     1599.05     33.02 o
   3  -4   1      174.66      159.65     10.01 o
   4  -4   1      109.95      107.54     10.89 o
   5  -4   1      677.24      679.78     23.70 o
   6  -4   1      386.11      416.91     19.82 o
   7  -4   1      857.61      800.41     61.70 o
   8  -4   1        3.49        7.75      9.45 o
   9  -4   1      762.27      733.08     36.96 o
 -11  -3   1       16.37        7.42     17.00 o
 -10  -3   1      186.94      226.82     30.10 o
  -9  -3   1      134.20      161.54     29.49 o
  -8  -3   1      587.09      572.08     35.76 o
  -7  -3   1      384.89      387.74     14.57 o
  -6  -3   1      221.56      220.81     15.57 o
  -5  -3   1      589.76      518.49     18.14 o
  -4  -3   1      396.02      317.45     10.46 o
  -3  -3   1     1684.20     1330.72     22.71 o
  -2  -3   1      503.35      400.62     13.96 o
  -1  -3   1       53.16       89.94     11.49 o
   0  -3   1      792.77      608.31     10.57 o
   1  -3   1     1008.58      859.74     26.59 o
   2  -3   1      165.96      148.57      7.89 o
   3  -3   1     1056.30     1051.70     49.05 o
   4  -3   1      800.62      727.13     21.97 o
   5  -3   1       54.76       52.45     11.80 o
   6  -3   1     1431.70     1461.88    106.26 o
   7  -3   1       56.77       35.37     19.71 o
   8  -3   1      683.64      666.95     54.75 o
   9  -3   1      184.99      200.28     39.59 o
 -11  -2   1     3082.41     3288.20    171.71 o
 -10  -2   1      628.54      624.03     44.04 o
  -9  -2   1     4298.08     4482.88    155.75 o
  -8  -2   1     6267.74     6964.22    131.65 o
  -7  -2   1     1996.78     2255.22     48.05 o
  -6  -2   1    15241.59    17481.28    392.11 o
  -5  -2   1      220.50      280.34     16.86 o
  -4  -2   1    19368.38    22847.07    406.24 o
  -3  -2   1     9613.02    12558.50    202.66 o
  -2  -2   1    10591.41    12665.60    193.27 o
  -1  -2   1     5732.51     6336.08     69.68 o
   0  -2   1     5424.50     6077.73     63.06 o
   1  -2   1    10916.85    13447.08    152.23 o
   2  -2   1     9233.13    12553.83    214.33 o
   3  -2   1    20193.48    23125.48    425.36 o
   4  -2   1      129.52      175.69     13.03 o
   5  -2   1    14896.39    17561.91    323.32 o
   6  -2   1     2331.37     2455.89     53.59 o
   7  -2   1     6022.45     6678.64    139.83 o
   8  -2   1     4542.38     4819.31     97.70 o
   9  -2   1      581.85      646.17     35.65 o
  10  -2   1     3041.03     3378.53    180.40 o
 -10  -1   1      147.89      220.26     32.40 o
  -9  -1   1      115.54      155.38     24.44 o
  -8  -1   1      231.56      227.47     16.57 o
  -7  -1   1      701.11      708.50     32.85 o
  -6  -1   1        1.26       -5.94     10.42 o
  -5  -1   1     2050.36     1896.50     38.73 o
  -4  -1   1      304.42      254.25     13.25 o
  -3  -1   1      592.12      506.32     16.15 o
  -2  -1   1     1203.77     1032.59     26.24 o
  -1  -1   1      980.08      716.47     13.42 o
   0  -1   1     2513.78     1921.01    102.82 o
   1  -1   1       40.81       17.79      5.87 o
   2  -1   1     1441.34     1128.35     26.46 o
   3  -1   1       26.28       17.98      8.37 o
   4  -1   1      657.51      600.63     20.54 o
   5  -1   1      926.80      804.86     35.15 o
   6  -1   1      106.46      110.88     19.39 o
   7  -1   1      357.83      389.25     30.56 o
   8  -1   1       56.45       38.81     12.71 o
   9  -1   1       45.50       76.93     19.82 o
  10  -1   1       16.42       12.19     17.11 o
 -10   0   1      661.28      692.56     48.00 o
  -9   0   1        0.15       -1.86     10.95 o
  -8   0   1      242.08      296.19     30.00 o
  -7   0   1      290.47      289.17     19.80 o
  -6   0   1      391.53      408.93     16.71 o
  -5   0   1      309.35      296.73     16.07 o
  -4   0   1     1414.83     1320.40     30.85 o
  -3   0   1     1070.31     1094.38     25.85 o
  -2   0   1       53.92       82.13      8.56 o
  -1   0   1     4074.67     3583.82    209.29 o
   1   0   1     3154.86     3356.89     48.38 o
   2   0   1      486.88      371.73     16.52 o
   3   0   1      659.77      597.45     19.88 o
   4   0   1      885.44      880.21     30.28 o
   5   0   1        2.86        9.56     11.00 o
   6   0   1      447.81      427.88     20.54 o
   7   0   1      169.44      160.10     18.99 o
   8   0   1       40.01       35.15     20.00 o
   9   0   1       42.61       68.38     18.24 o
  10   0   1      253.70      327.25     30.79 o
 -10   1   1       71.35       74.30     18.75 o
  -9   1   1      200.88      244.45     34.14 o
  -8   1   1        7.46       17.42     13.51 o
  -7   1   1       54.49       43.65     13.98 o
  -6   1   1      586.95      628.14     31.81 o
  -5   1   1      295.89      253.74     15.96 o
  -4   1   1      908.08      849.36     24.10 o
  -3   1   1        2.59        3.02      6.42 o
  -2   1   1      622.73      480.50     17.56 o
  -1   1   1      245.59      254.92     10.14 o
   0   1   1     2677.34     2619.37     38.99 o
   2   1   1      825.12      659.98     20.00 o
   3   1   1      440.74      481.77     17.74 o
   4   1   1      162.65      180.93     15.96 o
   5   1   1     2112.44     1901.37     45.14 o
   6   1   1        2.24        6.94      7.95 o
   7   1   1     1183.65     1202.17     34.99 o
   8   1   1       93.26      128.23     14.56 o
   9   1   1      127.73      139.27     27.54 o
  10   1   1      413.65      402.80     29.42 o
  11   1   1      281.62      356.23     42.86 o
  -9   2   1      148.15      125.55     22.94 o
  -8   2   1        7.82       12.84     13.31 o
  -7   2   1      347.55      409.77     33.74 o
  -6   2   1       22.68       10.35      9.60 o
  -5   2   1       52.57       49.94     11.27 o
  -4   2   1        0.39        5.86      7.06 o
  -3   2   1      784.42      609.99     20.15 o
  -2   2   1        1.08        4.04      6.12 o
  -1   2   1      333.17      344.93     13.21 o
   0   2   1     1656.41     1228.59     28.34 o
   1   2   1      777.27      501.32     20.41 o
   2   2   1     1076.95     1136.13     35.55 o
   3   2   1       83.23       70.89      8.73 o
   4   2   1      862.77      682.35     19.36 o
   5   2   1      228.46      235.02     13.34 o
   6   2   1      273.16      228.90     25.05 o
   7   2   1       31.17       28.96     10.64 o
   8   2   1      407.54      425.30     29.71 o
   9   2   1      318.68      316.98     19.84 o
  10   2   1       77.61       71.14     18.83 o
  11   2   1      540.78      620.86     30.47 o
  -9   3   1      215.63      263.69     29.82 o
  -8   3   1     3726.20     3927.37    103.95 o
  -7   3   1        4.74       17.58     12.94 o
  -6   3   1     4832.31     4967.56     98.67 o
  -5   3   1      896.25      912.64     28.07 o
  -4   3   1    11564.47    13078.23    232.33 o
  -3   3   1     2663.40     2767.53     64.85 o
  -2   3   1     8749.15    11000.35    186.22 o
  -1   3   1    37685.81    45271.11    773.00 o
   0   3   1    12668.72    15660.82    245.69 o
   1   3   1    43232.07    56235.35    801.71 o
   2   3   1    12463.70    16156.29    244.83 o
   3   3   1    36819.77    45075.09    872.36 o
   4   3   1     9283.94    11728.34    190.52 o
   5   3   1     3018.67     3238.33     58.70 o
   6   3   1    11298.49    12800.00    224.57 o
   7   3   1      743.03      817.36     30.43 o
   8   3   1     4843.50     5074.48    155.75 o
   9   3   1        0.53       -0.99      7.00 o
  10   3   1     3515.80     3606.75    185.45 o
  11   3   1      243.42      279.97     34.19 o
  -8   4   1       13.02        2.82     14.20 o
  -7   4   1      313.47      306.34     20.99 o
  -6   4   1      176.23      207.35     19.88 o
  -5   4   1      522.68      529.06     34.14 o
  -4   4   1       58.07       67.04     15.15 o
  -3   4   1      180.49      200.30     12.38 o
  -2   4   1     2321.49     2066.32     42.50 o
  -1   4   1      168.33      151.81      8.94 o
   0   4   1     1455.20     1310.68     18.74 o
   1   4   1      269.15      178.91      6.76 o
   2   4   1     1201.77      919.62     19.80 o
   3   4   1     1151.97     1105.04     23.84 o
   4   4   1      226.89      249.29     14.95 o
   5   4   1     1211.04     1045.22     31.11 o
   6   4   1        0.05        3.64      7.43 o
   7   4   1       78.74       70.36      8.57 o
   8   4   1      135.68      149.76     14.13 o
   9   4   1      399.21      476.70     29.54 o
  10   4   1        1.19        2.59      9.72 o
  11   4   1        0.13       16.41     19.80 o
  -8   5   1      324.06      320.25     20.07 o
  -7   5   1       90.50       98.97     14.03 o
  -6   5   1      404.52      407.51     20.35 o
  -5   5   1     1017.24     1018.94     26.88 o
  -4   5   1      748.90      686.22     24.81 o
  -3   5   1      993.08      981.08     23.18 o
  -2   5   1       75.47       55.45      9.61 o
  -1   5   1     4211.60     4077.93    129.62 o
   0   5   1       35.70       21.39      3.76 o
   1   5   1     2533.07     2805.49     58.28 o
   2   5   1     2121.72     2144.33     78.82 o
   3   5   1      170.63      153.77      4.86 o
   4   5   1     2811.37     3086.67    134.54 o
   5   5   1      223.20      242.82     14.95 o
   6   5   1      592.76      538.28     26.46 o
   7   5   1      288.17      250.26     11.00 o
   8   5   1      449.95      454.76     18.61 o
   9   5   1       59.35       59.73     12.05 o
  10   5   1      105.67      112.65     15.17 o
  11   5   1       13.28       55.21     32.73 o
  -7   6   1        6.99       11.51     12.88 o
  -6   6   1      166.79      168.60     23.07 o
  -5   6   1        0.06        3.49     11.46 o
  -4   6   1       36.82       41.58      9.44 o
  -3   6   1        1.57        3.33      7.33 o
  -2   6   1      381.56      353.69     14.40 o
  -1   6   1        3.23      159.68     54.34 o
   0   6   1       97.67      109.52      5.74 o
   1   6   1      178.43      148.94      9.33 o
   2   6   1      904.19      958.38     30.47 o
   3   6   1       82.09      122.87      5.58 o
   4   6   1       12.17       17.00      3.98 o
   5   6   1     1710.68     1642.58     28.74 o
   6   6   1      131.51      146.66     14.14 o
   7   6   1      207.24      198.78     18.59 o
   8   6   1      171.76      178.36     17.98 o
   9   6   1      855.56      853.36     72.52 o
  10   6   1      173.44      124.64     23.64 o
  11   6   1      151.49      133.52     29.90 o
  -6   7   1       45.38       44.88     13.60 o
  -5   7   1      358.73      352.50     26.52 o
  -4   7   1      365.22      418.69     19.45 o
  -3   7   1      284.68      303.95     21.11 o
  -2   7   1      421.97      404.96     15.66 o
  -1   7   1      140.04      116.05      8.14 o
   0   7   1      214.71      186.50      8.92 o
   1   7   1        2.17        3.54      3.29 o
   2   7   1        1.31        1.07      3.22 o
   3   7   1        5.65        5.65      2.76 o
   4   7   1      274.41      257.93     10.13 o
   5   7   1       55.56       52.64      5.11 o
   6   7   1      503.67      483.89     34.54 o
   7   7   1      641.58      579.99     19.39 o
   8   7   1      179.41      206.46     19.80 o
   9   7   1      553.03      479.58     31.11 o
  10   7   1       75.54       87.25     46.67 o
  11   7   1      249.51      254.51     22.83 o
  -5   8   1     2264.25     2154.69     80.37 o
  -4   8   1      791.70      748.41     21.28 o
  -3   8   1     6510.42     6648.93    110.59 o
  -2   8   1       82.45       85.41     12.80 o
  -1   8   1     6608.24     7014.64    105.08 o
   0   8   1     1414.38     1480.12     22.73 o
   1   8   1     4531.63     4678.91     56.17 o
   2   8   1     2679.90     2797.67     48.24 o
   3   8   1     3613.23     3710.97     49.04 o
   4   8   1     3831.29     4157.00     50.79 o
   5   8   1     1424.31     1605.19     22.21 o
   6   8   1     7301.17     7511.86    102.16 o
   7   8   1       17.37       33.70      6.30 o
   8   8   1     6352.77     6294.01    162.22 o
   9   8   1      724.32      652.94     25.62 o
  10   8   1     2928.60     2616.09     69.09 o
  -4   9   1      308.09      267.55     15.28 o
  -3   9   1       27.19       28.68      7.91 o
  -2   9   1      661.46      611.42     19.07 o
  -1   9   1       11.49        4.01      5.88 o
   0   9   1      200.62      177.85     10.00 o
   1   9   1      504.38      446.99     23.38 o
   2   9   1      341.14      338.90     23.83 o
   3   9   1      869.49      818.99     16.37 o
   4   9   1        3.10       18.39      5.10 o
   5   9   1      372.70      355.51     15.61 o
   6   9   1      134.35      133.54      8.81 o
   7   9   1      275.27      270.27     12.00 o
   8   9   1      209.00      161.55      8.84 o
  -2  10   1      141.65      144.64     17.90 o
  -1  10   1      622.47      573.78     26.77 o
   0  10   1      517.39      431.31     21.48 o
   1  10   1      182.55      186.24     12.85 o
   2  10   1      639.73      709.61     26.28 o
   3  10   1      168.65      254.94     40.81 o
   4  10   1      821.27      819.37     55.35 o
   5  10   1       22.17       39.59     27.88 o
   6  10   1      934.13      902.60     40.81 o
   7  10   1       70.36      195.55     37.17 o
   8  10   1      740.07      679.58     52.93 o
  -1  11   1       43.51       65.05     23.43 o
   0  11   1       59.67       71.51     23.84 o
   1  11   1      105.34      111.92     24.65 o
   2  11   1      105.01      118.03     20.77 o
   3  11   1      247.80      292.11     45.25 o
   4  11   1       24.96       26.67     17.37 o
   5  11   1      201.05      256.15     42.02 o
   6  11   1        2.19        0.81     18.99 o
   7  11   1      693.73      686.04     38.79 o
   3  12   1        0.26       -4.44     25.45 o
   4  12   1       51.75       53.74     21.82 o
  -6 -11   2      859.38      829.47     52.52 o
  -5 -11   2       23.89      190.30     32.32 o
  -4 -11   2     1096.94     1046.03     82.02 o
  -3 -11   2      100.26      154.34     29.49 o
  -2 -11   2      647.99      766.44     48.08 o
  -1 -11   2      605.93      670.66     51.35 o
   0 -11   2      471.15      568.87     69.09 o
  -7 -10   2      127.46      229.49     52.12 o
  -6 -10   2      286.74      341.00     37.57 o
  -5 -10   2      796.73      852.90     48.08 o
  -4 -10   2       24.44        0.00     19.39 o
  -3 -10   2     1490.45     1732.88     94.95 o
  -2 -10   2      382.07      432.31     56.16 o
  -1 -10   2      207.50      252.29     22.28 o
   0 -10   2      979.87     1046.85     40.23 o
   1 -10   2       47.56       63.84     38.38 o
   2 -10   2      224.01      225.85     51.31 o
  -8  -9   2     4553.74     4564.72    177.77 o
  -7  -9   2       11.47       18.99     18.99 o
  -6  -9   2     5770.79     5928.32    196.76 o
  -5  -9   2     1033.87     1139.77     75.96 o
  -4  -9   2     4199.67     4186.55    121.21 o
  -3  -9   2     3141.81     3160.72    119.19 o
  -2  -9   2     2114.53     2223.77     72.73 o
  -1  -9   2     4605.06     4514.14     97.43 o
   0  -9   2      454.20      552.94     39.80 o
   1  -9   2     6231.53     6057.68    106.49 o
   2  -9   2      118.65      114.32      8.91 o
   3  -9   2     3544.50     3366.99    106.90 o
   4  -9   2     1177.92      970.11     40.21 o
  -9  -8   2      219.75      191.13     47.68 o
  -8  -8   2       32.02        8.89     17.37 o
  -7  -8   2      329.89      219.16     65.25 o
  -6  -8   2      329.55      320.80     30.30 o
  -5  -8   2       29.98       23.84     16.57 o
  -4  -8   2       36.30       44.85     29.09 o
  -3  -8   2       42.16       17.78     24.65 o
  -2  -8   2      338.52      368.63     19.43 o
  -1  -8   2       30.06       17.54     12.53 o
   0  -8   2       12.14       13.39      3.60 o
   1  -8   2       37.82       40.46      5.89 o
   2  -8   2      212.20      213.69     10.96 o
   3  -8   2      144.11      151.81     14.45 o
   4  -8   2       16.75       12.45      9.33 o
   5  -8   2      175.82      230.22     17.39 o
 -10  -7   2      232.51      221.43     16.22 o
  -9  -7   2      254.46      251.93     17.78 o
  -8  -7   2        6.47       10.37      5.98 o
  -7  -7   2     1074.15      953.43     58.17 o
  -6  -7   2      138.64      125.66     35.15 o
  -5  -7   2      403.39      456.96     48.08 o
  -4  -7   2      511.29      576.15     31.51 o
  -3  -7   2      831.06      852.50     35.96 o
  -2  -7   2      475.43      518.37     29.09 o
  -1  -7   2      120.20      248.30     52.73 o
   0  -7   2      457.88      425.63     22.80 o
   1  -7   2        5.56        5.15      3.29 o
   2  -7   2      520.63      518.42     16.22 o
   3  -7   2       93.66       98.69     19.88 o
   4  -7   2      171.97      170.85     11.34 o
   5  -7   2        4.77        6.68      6.88 o
   6  -7   2       19.57       20.97     13.83 o
 -10  -6   2       82.82       90.36      9.54 o
  -9  -6   2      159.00      143.95     14.95 o
  -8  -6   2      247.21      215.67     13.96 o
  -7  -6   2        4.56        0.73      3.36 o
  -6  -6   2     1747.24     1634.11     28.11 o
  -5  -6   2        9.95        6.77      2.68 o
  -4  -6   2      700.05      837.15     35.55 o
  -3  -6   2      825.60      911.89     33.94 o
  -2  -6   2     1188.75     1597.93     63.03 o
  -1  -6   2     2070.88     2193.54    110.30 o
   0  -6   2      335.68      404.68     19.15 o
   1  -6   2     1335.87     1316.51     34.23 o
   2  -6   2      119.37      149.08     10.37 o
   3  -6   2     2371.22     2306.58     63.04 o
   4  -6   2      215.76      252.10     18.00 o
   5  -6   2      428.40      459.68     24.15 o
   6  -6   2      787.55      775.80     25.70 o
   7  -6   2       68.15       60.56     16.09 o
 -10  -5   2      150.34      153.76     19.49 o
  -9  -5   2      223.03      243.60     14.79 o
  -8  -5   2        0.08        3.93      5.38 o
  -7  -5   2      635.69      548.53     15.92 o
  -6  -5   2        2.82       -2.09      5.12 o
  -5  -5   2      630.64      545.67     15.35 o
  -4  -5   2      651.84      526.26     20.14 o
  -3  -5   2      740.75      654.12     27.88 o
  -2  -5   2      596.95      509.48     23.43 o
  -1  -5   2       86.62      119.94     16.86 o
   0  -5   2     1375.14     1243.53     15.50 o
   1  -5   2       44.12       44.28      4.89 o
   2  -5   2     1281.50     1158.34     34.57 o
   3  -5   2      364.03      361.50     12.20 o
   4  -5   2      585.35      564.58     15.23 o
   5  -5   2      304.02      290.14     20.79 o
   6  -5   2      145.26      130.13     16.57 o
   7  -5   2      485.41      530.93     22.43 o
   8  -5   2        6.01       29.23     18.23 o
 -11  -4   2      229.73      271.51     23.64 o
 -10  -4   2     3522.61     3448.85     81.50 o
  -9  -4   2      104.22      110.98     11.22 o
  -8  -4   2     5820.93     6015.53    113.94 o
  -7  -4   2      527.08      550.55     27.27 o
  -6  -4   2     5254.30     5323.69     90.12 o
  -5  -4   2     6434.62     7227.67    114.97 o
  -4  -4   2     8888.04    10575.33    163.54 o
  -3  -4   2    14100.50    16289.29    213.21 o
  -2  -4   2     1130.38     1414.51     52.93 o
  -1  -4   2    38664.40    48479.05    983.67 o
   0  -4   2     1252.72     1624.42     29.48 o
   1  -4   2    11935.97    14906.86    174.10 o
   2  -4   2    11629.47    13552.13    192.04 o
   3  -4   2     7111.85     7801.32    107.00 o
   4  -4   2     4761.33     5369.30     77.77 o
   5  -4   2      232.34      282.03     12.58 o
   6  -4   2     6709.33     7140.73    122.50 o
   7  -4   2       44.53       69.65     12.89 o
   8  -4   2     3291.78     3367.29     73.42 o
   9  -4   2      398.34      425.41     28.54 o
 -11  -3   2      479.10      528.47     29.42 o
 -10  -3   2      157.81      164.49     41.01 o
  -9  -3   2      321.67      298.50     16.41 o
  -8  -3   2      909.18      917.09     34.10 o
  -7  -3   2       37.19       33.12     12.56 o
  -6  -3   2      112.48      126.14     13.55 o
  -5  -3   2      111.05       85.26     10.50 o
  -4  -3   2      443.74      315.47     12.53 o
  -3  -3   2       43.61       29.84      5.52 o
  -2  -3   2      122.56       90.97      6.94 o
  -1  -3   2       19.95       38.05      2.73 o
   0  -3   2       45.47       63.56      6.13 o
   1  -3   2      101.91       75.07      5.41 o
   2  -3   2      265.12      216.76      8.41 o
   3  -3   2       25.71       10.62      5.88 o
   4  -3   2       91.89       84.84      8.67 o
   5  -3   2       23.61       11.88      8.52 o
   6  -3   2       45.26       44.42     18.28 o
   7  -3   2      573.47      612.45     28.28 o
   8  -3   2       18.02       10.67     19.33 o
   9  -3   2      200.84      274.34     38.65 o
 -10  -2   2      112.14       93.90     17.98 o
  -9  -2   2     1007.95      977.80     33.75 o
  -8  -2   2      144.38      171.01     21.98 o
  -7  -2   2     1024.34     1052.06     36.97 o
  -6  -2   2      251.35      263.22     20.00 o
  -5  -2   2     1408.91     1397.74     32.84 o
  -4  -2   2      705.97      629.96     14.12 o
  -3  -2   2       71.21       66.59      9.70 o
  -2  -2   2     1079.07     1003.59     18.83 o
  -1  -2   2      846.46      768.21     17.68 o
   0  -2   2      282.88      355.17     22.66 o
   1  -2   2      296.18      307.53     22.98 o
   2  -2   2     1050.11      847.22     14.95 o
   3  -2   2      164.77      145.25      7.99 o
   4  -2   2      542.06      505.55     18.59 o
   5  -2   2       36.28       32.57     10.39 o
   6  -2   2      292.98      288.21     19.76 o
   7  -2   2      421.33      445.53     21.57 o
   8  -2   2      218.13      260.74     24.88 o
   9  -2   2       83.83       81.25     20.87 o
  10  -2   2        2.05       11.72     23.93 o
 -10  -1   2      202.45      236.74     32.14 o
  -9  -1   2       51.49       37.62     12.27 o
  -8  -1   2      410.67      500.37     21.53 o
  -7  -1   2      120.23      150.60     15.53 o
  -6  -1   2       10.53       13.55      8.69 o
  -5  -1   2      246.44      233.53     17.69 o
  -4  -1   2      581.00      546.00     14.82 o
  -3  -1   2      321.20      290.78     10.56 o
  -2  -1   2       98.22       94.57     10.81 o
  -1  -1   2     1705.56     1606.42     28.14 o
   0  -1   2        0.64        1.08      4.63 o
   1  -1   2     2297.57     2230.71     59.83 o
   2  -1   2      126.58      142.27      9.86 o
   3  -1   2      621.64      555.59     16.28 o
   4  -1   2     1087.56     1067.95     27.41 o
   5  -1   2      435.92      388.92     15.42 o
   6  -1   2      106.77      113.56     12.00 o
   7  -1   2      111.65      122.71     14.14 o
   8  -1   2      928.56      945.19     36.70 o
   9  -1   2      104.49      108.41     17.97 o
  10  -1   2      395.52      404.72     44.75 o
 -10   0   2        0.67        6.27     13.62 o
  -9   0   2      309.12      379.29     35.85 o
  -8   0   2       33.96       26.23     13.31 o
  -7   0   2      433.60      445.68     23.12 o
  -6   0   2      383.50      399.47     19.27 o
  -5   0   2      586.91      550.31     17.27 o
  -4   0   2     1685.06     1469.69     36.90 o
  -3   0   2      128.30      110.30     10.50 o
  -2   0   2      387.01      356.20     13.82 o
  -1   0   2      385.07      289.07     22.63 o
   0   0   2     4061.70     3250.33    220.40 o
   1   0   2      161.05      136.90      7.84 o
   2   0   2      741.09      697.23     25.25 o
   3   0   2      572.52      473.77     23.84 o
   4   0   2      590.47      532.49     16.71 o
   5   0   2     2255.02     2098.20     43.88 o
   6   0   2       39.19       36.62     11.07 o
   7   0   2      998.54      941.70     32.36 o
   8   0   2      233.10      250.41     18.57 o
   9   0   2      325.79      364.71     23.51 o
  10   0   2      246.61      242.62     28.70 o
 -10   1   2     3014.71     3152.43     99.69 o
  -9   1   2      726.05      813.03     37.97 o
  -8   1   2     4889.70     5416.80    125.27 o
  -7   1   2     5268.65     5664.63    121.66 o
  -6   1   2     1517.80     1603.82     40.48 o
  -5   1   2    16593.15    18994.46    351.97 o
  -4   1   2      142.62      250.22     25.66 o
  -3   1   2    21763.14    25429.32    474.45 o
  -2   1   2     6603.59     7583.65    116.13 o
  -1   1   2     4955.36     4756.96    131.11 o
   0   1   2    13837.36    16728.21    274.56 o
   1   1   2    13954.92    17974.65    287.74 o
   2   1   2     5119.30     5308.13    129.29 o
   3   1   2     6160.33     7575.65    129.68 o
   4   1   2    22301.44    27363.16    517.51 o
   5   1   2      159.65      256.74     14.93 o
   6   1   2    16632.92    19172.50    357.88 o
   7   1   2     1665.42     1679.69     41.66 o
   8   1   2     5456.63     5931.35    127.41 o
   9   1   2     5037.83     5547.03    129.40 o
  10   1   2      704.07      780.00     37.81 o
  11   1   2     3175.90     3326.67    199.99 o
  -9   2   2      184.68      198.61     53.33 o
  -8   2   2      334.47      382.42     27.72 o
  -7   2   2       98.64       99.83     16.93 o
  -6   2   2      819.36      814.50     25.51 o
  -5   2   2       72.02       66.46     10.40 o
  -4   2   2     1248.27     1069.83     27.50 o
  -3   2   2      555.28      500.37     17.61 o
  -2   2   2      372.40      316.51     18.39 o
  -1   2   2      170.20      138.96      8.56 o
   0   2   2        2.65       13.78      4.71 o
   1   2   2     3007.61     2484.83     60.75 o
   2   2   2      500.99      330.90     16.57 o
   3   2   2        2.24        8.34      6.60 o
   4   2   2      145.61      110.50     11.01 o
   5   2   2     1170.35     1010.49     22.43 o
   6   2   2      214.08      207.20     14.68 o
   7   2   2      236.22      224.69     22.85 o
   8   2   2      183.54      225.17     19.33 o
   9   2   2        7.06        0.50     11.83 o
  10   2   2      227.61      272.57     32.32 o
  11   2   2        3.98       12.00     13.10 o
  -9   3   2      383.81      465.04     35.05 o
  -8   3   2       21.72       27.03     22.85 o
  -7   3   2      828.60      875.23     44.85 o
  -6   3   2      105.97       94.81     21.79 o
  -5   3   2      476.79      481.48     22.85 o
  -4   3   2      361.87      359.48     17.67 o
  -3   3   2      897.03      878.89     23.77 o
  -2   3   2     1424.37     1275.43     24.26 o
  -1   3   2      227.93      195.77      9.96 o
   0   3   2     1225.55     1381.37     43.33 o
   1   3   2        0.96       15.03      4.05 o
   2   3   2     2364.94     2117.11     35.39 o
   3   3   2        7.65       12.93     11.31 o
   4   3   2      851.10      920.54     21.50 o
   5   3   2      814.47      719.28     17.13 o
   6   3   2      606.48      551.30     16.43 o
   7   3   2      186.38      197.09     20.28 o
   8   3   2       86.17       94.99     22.42 o
   9   3   2      528.07      547.60     26.79 o
  10   3   2        9.81        5.91     11.90 o
  11   3   2      180.15      239.70     43.84 o
  -8   4   2        4.26       12.15     21.38 o
  -7   4   2        2.49       19.88     15.83 o
  -6   4   2      467.80      531.53     27.83 o
  -5   4   2        0.55        0.34     15.96 o
  -4   4   2      259.04      243.00     16.97 o
  -3   4   2      654.00      635.67     25.92 o
  -2   4   2      249.43      244.57     12.07 o
  -1   4   2     1226.52     1245.49     22.16 o
   0   4   2        4.15       78.12     18.25 o
   1   4   2     2282.35     1983.32     38.43 o
   2   4   2      803.94      921.19     65.71 o
   3   4   2      396.16      422.21     10.88 o
   4   4   2     1090.00     1046.03     25.45 o
   5   4   2      279.61      247.67     14.14 o
   6   4   2      975.77      942.75     53.94 o
   7   4   2       12.64        1.62      5.43 o
   8   4   2      423.43      397.87     25.71 o
   9   4   2      141.56      168.99     14.43 o
  10   4   2      244.35      260.89     18.26 o
  11   4   2        7.19       41.32     25.86 o
  -8   5   2       70.53      110.47     31.66 o
  -7   5   2        0.16        6.42      9.56 o
  -6   5   2      122.41      121.54     26.68 o
  -5   5   2       27.01       24.70      8.76 o
  -4   5   2        0.52        4.18      8.30 o
  -3   5   2      204.63      188.65      9.96 o
  -2   5   2      667.84      651.03     21.08 o
  -1   5   2       17.61        7.51      4.47 o
   0   5   2     2343.62     2163.69     70.54 o
   1   5   2      437.90      431.68     11.08 o
   2   5   2      203.62      231.88      9.26 o
   3   5   2     2916.17     2779.88     58.81 o
   4   5   2      100.27      120.88      7.31 o
   5   5   2      878.74      861.39     29.49 o
   6   5   2      325.85      359.59     23.84 o
   7   5   2        6.79       11.92     10.30 o
   8   5   2      123.41      124.26     21.41 o
   9   5   2      173.38      150.12     20.41 o
  10   5   2      123.77      168.77     23.25 o
  11   5   2       84.72       68.45     16.67 o
  -7   6   2     2672.52     2443.22     54.53 o
  -6   6   2        9.33       21.97     11.36 o
  -5   6   2     5137.78     5225.17     87.80 o
  -4   6   2      249.85      239.76     19.99 o
  -3   6   2     4409.30     4823.89     73.38 o
  -2   6   2     4536.90     4603.88     96.65 o
  -1   6   2     7168.67     7887.86    109.99 o
   0   6   2    10311.61    12018.87    167.16 o
   1   6   2     1220.36     1502.60     19.37 o
   2   6   2    23084.47    27390.92    411.90 o
   3   6   2     1395.55     1665.09     29.77 o
   4   6   2    11131.80    12754.56    173.25 o
   5   6   2     6012.85     7073.99     91.80 o
   6   6   2     4053.92     4424.75     76.85 o
   7   6   2     4873.59     5079.86    128.89 o
   8   6   2      324.46      378.98     19.39 o
   9   6   2     4519.71     4365.90    144.04 o
  10   6   2       37.76       43.91     16.25 o
  11   6   2     2742.05     2578.90    257.16 o
  -6   7   2      374.13      373.81     23.23 o
  -5   7   2      203.64      216.30     15.65 o
  -4   7   2      140.56      145.94     13.40 o
  -3   7   2      369.00      390.09     16.85 o
  -2   7   2       77.50       90.19     12.21 o
  -1   7   2      762.29      703.11     16.45 o
   0   7   2       34.63       25.93      5.59 o
   1   7   2      367.56      350.64     10.86 o
   2   7   2       72.63       56.59      6.65 o
   3   7   2      264.20      273.09     10.84 o
   4   7   2      178.68      183.81     21.23 o
   5   7   2      218.92      215.97      8.69 o
   6   7   2      232.64      244.45     13.52 o
   7   7   2       12.46       16.13      6.96 o
   8   7   2      231.74      252.61     11.75 o
   9   7   2        9.02        8.08     13.74 o
  10   7   2      221.37      258.17     29.90 o
  11   7   2       58.82       76.36     16.57 o
  -5   8   2      558.90      466.16     19.42 o
  -4   8   2      429.59      373.83     23.92 o
  -3   8   2      184.18      201.12     13.47 o
  -2   8   2     1638.69     1494.75     30.17 o
  -1   8   2      150.70      167.14     11.83 o
   0   8   2     1491.18     1425.89     27.74 o
   1   8   2      198.81      189.45     12.71 o
   2   8   2     2132.81     2198.02     42.45 o
   3   8   2     1269.77     1480.74     38.38 o
   4   8   2      559.17      599.82     13.10 o
   5   8   2      896.96      976.21     22.40 o
   6   8   2        2.98        1.94      3.69 o
   7   8   2     1150.99     1151.28     31.19 o
   8   8   2        5.22       -0.71      3.61 o
   9   8   2      233.00      217.62     15.07 o
  10   8   2       42.63       31.92     10.91 o
  -4   9   2        8.72        9.71     11.26 o
  -3   9   2      102.52      125.85     13.10 o
  -2   9   2      135.14      151.90     19.33 o
  -1   9   2      313.17      308.16     14.19 o
   0   9   2        0.18        0.16      4.15 o
   1   9   2      374.46      385.63     18.72 o
   2   9   2       31.35      101.32     24.07 o
   3   9   2      398.74      385.44     12.66 o
   4   9   2      578.60      556.20     15.94 o
   5   9   2      379.84      401.79     26.05 o
   6   9   2      321.21      286.49      8.71 o
   7   9   2       88.87      114.95      6.91 o
   8   9   2      737.12      620.56     30.29 o
   9   9   2        1.25        1.20      5.85 o
  10   9   2      161.39       84.55     67.47 o
  -2  10   2      149.74      129.47      8.72 o
  -1  10   2      321.30      299.57     12.19 o
   0  10   2       11.07       13.26      6.30 o
   1  10   2       21.03       14.64      8.02 o
   2  10   2       44.18       49.81      9.36 o
   3  10   2      203.27      218.20     20.67 o
   4  10   2       56.52       71.37      5.39 o
   5  10   2       37.54       30.30     12.93 o
   6  10   2        4.28       24.24     21.01 o
   7  10   2      435.22      426.65     40.00 o
   8  10   2      302.57      280.40     22.63 o
   0  11   2     3871.10     3413.24    133.73 o
   1  11   2      555.81      591.09     38.38 o
   2  11   2     2245.33     2180.54     94.54 o
   3  11   2     1178.70     1146.23     47.27 o
   4  11   2     1761.05     1666.22     75.55 o
   5  11   2     2086.94     2006.41     83.23 o
   6  11   2      897.10      878.76     38.38 o
   7  11   2     3502.05     3386.57    117.98 o
  -6 -11   3      829.96      873.11     56.97 o
  -5 -11   3     4172.40     4171.60    138.99 o
  -4 -11   3      242.41      347.46     63.43 o
  -3 -11   3     4387.87     4367.96    172.52 o
  -2 -11   3      654.12      737.76     49.29 o
  -1 -11   3     3408.47     3613.78     95.94 o
   0 -11   3     1622.49     1542.99     70.71 o
  -7 -10   3        2.24        8.08     31.51 o
  -6 -10   3       62.80       73.53     44.44 o
  -5 -10   3       23.49       33.94     22.63 o
  -4 -10   3      234.66      306.66     35.55 o
  -3 -10   3       28.26       14.55     31.11 o
  -2 -10   3        4.09        4.85     15.76 o
  -1 -10   3      250.43      393.93     39.66 o
   0 -10   3        1.31       -2.92     14.95 o
   1 -10   3       44.38       38.79     35.55 o
   2 -10   3       61.46       69.09     40.81 o
  -8  -9   3      236.36      268.68     61.01 o
  -7  -9   3       96.70       90.50     27.07 o
  -6  -9   3      982.72      903.00     50.10 o
  -5  -9   3       32.02       31.92     32.32 o
  -4  -9   3      327.53      387.06     33.94 o
  -3  -9   3       26.12       50.91     35.55 o
  -2  -9   3      594.12      638.77     37.98 o
  -1  -9   3      121.96      128.14     27.85 o
   0  -9   3      181.18      245.79     24.66 o
   1  -9   3      147.47      128.47     35.23 o
   2  -9   3      110.43      114.03      8.72 o
   3  -9   3      151.39      129.41     11.24 o
   4  -9   3       25.75        9.15      6.93 o
  -9  -8   3      436.43      423.02     42.42 o
  -8  -8   3       91.58       66.66     26.26 o
  -7  -8   3      416.11      428.27     60.60 o
  -6  -8   3       95.01      111.11     40.81 o
  -5  -8   3      660.88      678.77     39.19 o
  -4  -8   3        0.07        8.08     22.63 o
  -3  -8   3     1049.87     1051.28     43.23 o
  -2  -8   3      127.85      181.81     22.22 o
  -1  -8   3      773.71      920.90     33.69 o
   0  -8   3      362.28      367.70     31.65 o
   1  -8   3      430.97      424.80     38.49 o
   2  -8   3      545.95      551.41     15.46 o
   3  -8   3       55.83       39.82     10.05 o
   4  -8   3      526.80      458.59     22.42 o
   5  -8   3      141.47      141.30     27.11 o
 -10  -7   3        2.33        1.76      6.96 o
  -9  -7   3       86.18       60.99     15.96 o
  -8  -7   3       39.77       57.02     15.56 o
  -7  -7   3      421.77      331.06     26.51 o
  -6  -7   3      339.28      272.24     28.08 o
  -5  -7   3      358.99      353.12     46.46 o
  -4  -7   3     1067.46     1061.38     42.83 o
  -3  -7   3       23.99        4.04     20.20 o
  -2  -7   3     1897.93     2317.11     88.08 o
  -1  -7   3     1030.31     1063.71     81.82 o
   0  -7   3      962.21      934.10     57.43 o
   1  -7   3      560.68      523.75     14.02 o
   2  -7   3        2.92        2.44      3.67 o
   3  -7   3     1090.45     1091.57     38.79 o
   4  -7   3        5.29        9.66      6.72 o
   5  -7   3      304.01      266.22     13.96 o
   6  -7   3       47.42       43.35     11.07 o
 -10  -6   3     2425.16     1992.55     41.38 o
  -9  -6   3     2270.50     2059.57     41.64 o
  -8  -6   3     1306.27     1215.76     28.87 o
  -7  -6   3     6974.16     6613.42    107.99 o
  -6  -6   3       69.10      126.55     19.80 o
  -5  -6   3    10941.42    11989.83    162.43 o
  -4  -6   3     1413.49     1641.57     52.52 o
  -3  -6   3     7107.92     8078.96    197.97 o
  -2  -6   3     6244.02     7012.73    169.69 o
  -1  -6   3     4502.22     5328.62     97.54 o
   0  -6   3     8559.11     9358.90    124.47 o
   1  -6   3     1111.92     1221.06     17.53 o
   2  -6   3     9689.07    10978.09    230.22 o
   3  -6   3      565.05      568.51     15.21 o
   4  -6   3     6893.61     7283.52    110.24 o
   5  -6   3     1436.13     1548.86     45.37 o
   6  -6   3     1718.48     1801.55     39.23 o
   7  -6   3     2590.59     2508.16     56.03 o
 -10  -5   3       22.86       27.14     13.46 o
  -9  -5   3      163.27      138.61     12.69 o
  -8  -5   3      254.92      244.34     29.70 o
  -7  -5   3        9.05        3.88      6.67 o
  -6  -5   3      892.44      740.01     19.08 o
  -5  -5   3      147.33      138.43      7.53 o
  -4  -5   3      262.56      239.56      7.34 o
  -3  -5   3      454.01      327.40     38.99 o
  -2  -5   3      159.79      122.82     25.05 o
  -1  -5   3      795.42      839.50     34.14 o
   0  -5   3       45.26       43.71      5.98 o
   1  -5   3      483.86      415.85     16.33 o
   2  -5   3       89.55       97.31      6.88 o
   3  -5   3      101.88      108.55      8.96 o
   4  -5   3      590.43      556.64     19.52 o
   5  -5   3        5.21        8.32      8.00 o
   6  -5   3       85.00       83.15     14.53 o
   7  -5   3      163.25      148.55     20.92 o
   8  -5   3        1.18        9.91     12.65 o
 -10  -4   3      139.31      127.50     15.12 o
  -9  -4   3      251.54      261.44     16.06 o
  -8  -4   3      752.36      757.70     23.49 o
  -7  -4   3      222.65      205.61     10.07 o
  -6  -4   3      368.22      370.50     15.93 o
  -5  -4   3       12.33       13.24      6.10 o
  -4  -4   3     1757.85     1667.59     26.97 o
  -3  -4   3       72.61       72.53     10.43 o
  -2  -4   3      462.87      382.76     35.96 o
  -1  -4   3      425.44      518.32     46.26 o
   0  -4   3      153.28      153.17      7.06 o
   1  -4   3      439.29      363.06      9.35 o
   2  -4   3      244.50      228.88     12.48 o
   3  -4   3      366.26      367.18     12.78 o
   4  -4   3        7.12        9.17      7.67 o
   5  -4   3      218.16      218.44     13.23 o
   6  -4   3        3.91        3.75      9.22 o
   7  -4   3      142.06      152.59     15.23 o
   8  -4   3       21.72       37.92     15.17 o
 -10  -3   3       71.78       58.74     12.24 o
  -9  -3   3      134.12      192.31     34.14 o
  -8  -3   3      115.48      104.95     20.40 o
  -7  -3   3      984.42     1042.54     27.66 o
  -6  -3   3       83.13       67.66      7.53 o
  -5  -3   3      614.71      589.33     19.24 o
  -4  -3   3     1448.10     1345.34     26.11 o
  -3  -3   3     1202.37     1087.87     17.75 o
  -2  -3   3      113.75       93.24      5.30 o
  -1  -3   3      137.57      132.05     53.53 o
   0  -3   3      674.13      672.72     13.78 o
   1  -3   3       55.53       28.54      5.29 o
   2  -3   3     1479.14     1372.39     25.54 o
   3  -3   3      682.22      785.00     49.80 o
   4  -3   3     1134.43     1133.22     24.23 o
   5  -3   3      238.02      193.59     14.07 o
   6  -3   3     1433.71     1420.45     31.76 o
   7  -3   3      419.41      450.42     23.68 o
   8  -3   3      184.02      216.59     21.10 o
   9  -3   3      392.31      388.30     23.58 o
 -10  -2   3       39.76       39.02     12.37 o
  -9  -2   3        5.06       -3.00     12.37 o
  -8  -2   3      742.68      746.65     34.54 o
  -7  -2   3       57.28       35.41     14.14 o
  -6  -2   3      201.09      192.91     13.23 o
  -5  -2   3       30.73       18.70      6.75 o
  -4  -2   3     1139.09      973.33     24.37 o
  -3  -2   3      545.27      474.34     12.69 o
  -2  -2   3     1102.92      976.47     15.13 o
  -1  -2   3      858.80      721.86     14.22 o
   0  -2   3      235.17      195.81     10.24 o
   1  -2   3     1545.93     1423.74     38.87 o
   2  -2   3       32.53       29.29      5.45 o
   3  -2   3     2668.20     2480.93     38.14 o
   4  -2   3       83.78       84.43      7.31 o
   5  -2   3      236.87      216.93     21.14 o
   6  -2   3      557.35      533.21     37.98 o
   7  -2   3      381.21      362.80     31.71 o
   8  -2   3      518.47      494.60     29.78 o
   9  -2   3       35.38       27.10     17.52 o
  10  -2   3      272.39      372.96     45.44 o
 -10  -1   3      245.01      246.02     20.07 o
  -9  -1   3     3547.94     3586.13    112.12 o
  -8  -1   3        0.00        6.18     10.22 o
  -7  -1   3     4947.64     5239.67    108.52 o
  -6  -1   3      903.79      993.99     33.33 o
  -5  -1   3    11319.69    12661.89    217.27 o
  -4  -1   3     3105.51     3278.45     51.84 o
  -3  -1   3     8144.92     9892.93    164.37 o
  -2  -1   3    38606.65    44802.68    876.35 o
  -1  -1   3    12149.88    14573.75    229.51 o
   0  -1   3    40899.50    53663.45   1078.50 o
   1  -1   3    13942.79    16861.78    222.12 o
   2  -1   3    37909.77    46370.55    755.42 o
   3  -1   3     8960.04    11824.01    158.07 o
   4  -1   3     2701.02     3001.88     55.55 o
   5  -1   3    12113.49    13769.85    242.94 o
   6  -1   3      707.48      760.05     26.61 o
   7  -1   3     5082.36     5273.23    105.90 o
   8  -1   3       19.62       45.90     16.21 o
   9  -1   3     3609.42     3732.91     91.38 o
  10  -1   3      283.08      330.32     42.62 o
 -10   0   3      493.57      568.74     43.64 o
  -9   0   3       43.01       43.73     16.06 o
  -8   0   3      447.77      487.94     26.43 o
  -7   0   3      433.03      444.87     31.26 o
  -6   0   3       34.63       31.91      9.26 o
  -5   0   3      434.40      404.27     17.56 o
  -4   0   3       36.33       33.36      8.15 o
  -3   0   3      655.38      527.61     16.76 o
  -2   0   3        7.68       12.25      8.84 o
  -1   0   3       50.56       49.18      6.42 o
   0   0   3      306.04      173.76     10.91 o
   1   0   3      635.06      375.34     10.57 o
   2   0   3       42.78       52.90      8.35 o
   3   0   3       16.69       20.16      8.42 o
   4   0   3      417.13      296.98     15.60 o
   5   0   3      149.77      124.19     13.28 o
   6   0   3       60.19       44.11     11.85 o
   7   0   3       18.09       11.15     14.85 o
   8   0   3      488.21      502.69     36.42 o
   9   0   3       23.31       13.09     14.79 o
  10   0   3       74.03       72.36     18.22 o
  -9   1   3      786.67      813.97     49.42 o
  -8   1   3      458.37      441.53     28.02 o
  -7   1   3       22.36       12.41      9.99 o
  -6   1   3     2065.20     2155.63     45.53 o
  -5   1   3       31.58       32.48     14.25 o
  -4   1   3     1173.89     1102.99     27.73 o
  -3   1   3      798.70      792.12     21.52 o
  -2   1   3      422.68      387.33     12.73 o
  -1   1   3      224.63      208.67     11.99 o
   0   1   3      127.72      153.28     19.39 o
   1   1   3     1567.27     1385.42     35.55 o
   2   1   3      387.13      329.69     18.59 o
   3   1   3       20.49       13.33      9.29 o
   4   1   3      112.30      183.64     20.40 o
   5   1   3      888.79      799.03     24.41 o
   6   1   3        0.21        8.56      9.10 o
   7   1   3     1079.77     1111.25     34.82 o
   8   1   3       19.17       22.02     10.86 o
   9   1   3      147.71      203.29     38.18 o
  10   1   3      473.48      533.22     43.03 o
  11   1   3      140.73      137.20     27.73 o
  -9   2   3      496.39      685.24     51.12 o
  -8   2   3        1.75       16.57     20.57 o
  -7   2   3      190.78      223.73     31.72 o
  -6   2   3      463.51      580.89     27.41 o
  -5   2   3       41.91       39.66     16.22 o
  -4   2   3      190.16      225.79     12.53 o
  -3   2   3      143.45       82.74      8.56 o
  -2   2   3        1.98       98.13     69.90 o
  -1   2   3      246.61      249.72     12.47 o
   0   2   3      565.04      414.42     19.28 o
   1   2   3      593.65      573.68     33.63 o
   2   2   3       25.36       25.05      5.38 o
   3   2   3        7.83       18.59     15.76 o
   4   2   3      902.08      766.64     21.97 o
   5   2   3        0.13       -1.64      6.49 o
   6   2   3      402.56      418.96     19.36 o
   7   2   3      171.68      161.83     16.15 o
   8   2   3     1122.96     1195.18     37.86 o
   9   2   3      330.01      354.58     33.13 o
  10   2   3       13.40       16.57     20.64 o
  11   2   3     1184.20     1260.05    101.41 o
  -8   3   3      173.67      212.82     40.20 o
  -7   3   3       20.87       14.09     13.94 o
  -6   3   3      638.42      649.76     24.49 o
  -5   3   3      357.37      317.87     16.79 o
  -4   3   3      607.97      535.98     26.94 o
  -3   3   3     1157.76     1063.44     32.27 o
  -2   3   3        6.96       11.69      5.57 o
  -1   3   3      841.82      708.26     22.22 o
   0   3   3       32.51       27.69      4.39 o
   1   3   3      821.63      648.63     12.24 o
   2   3   3      227.12      174.41     13.13 o
   3   3   3      865.03      759.78     19.09 o
   4   3   3      129.70      115.96     12.12 o
   5   3   3      581.45      551.72     16.97 o
   6   3   3     1935.65     1701.05     95.75 o
   7   3   3       57.42       69.16     14.34 o
   8   3   3      922.28      858.75     37.40 o
   9   3   3      241.79      244.42     21.35 o
  10   3   3      256.85      300.18     25.41 o
  11   3   3      247.74      233.26     26.83 o
  -8   4   3      411.62      383.10     31.71 o
  -7   4   3     3248.76     3484.78     96.85 o
  -6   4   3     3579.18     3777.95     93.79 o
  -5   4   3     1857.37     1970.30     43.35 o
  -4   4   3     9838.14    10617.01    195.20 o
  -3   4   3       65.03       57.12      8.84 o
  -2   4   3    13603.88    15001.51    262.83 o
  -1   4   3     4085.39     4669.81     82.00 o
   0   4   3    11873.90    13685.55    205.29 o
   1   4   3     4324.26     5044.36     55.83 o
   2   4   3     5054.57     5596.12     70.32 o
   3   4   3    12159.63    14116.31    277.97 o
   4   4   3     4314.90     4961.64     76.40 o
   5   4   3    14086.29    16391.05    401.20 o
   6   4   3       32.28       50.10     18.18 o
   7   4   3    10685.44    11051.84    541.60 o
   8   4   3     1956.07     1909.70     78.79 o
   9   4   3     3915.20     3826.14    170.50 o
  10   4   3     3498.15     3442.95    226.86 o
  11   4   3      370.88      331.26     26.98 o
  -7   5   3      243.76      337.85     29.09 o
  -6   5   3       79.26       66.26     14.71 o
  -5   5   3      660.23      701.10     39.59 o
  -4   5   3        3.14        0.31      4.83 o
  -3   5   3      610.66      601.37     21.85 o
  -2   5   3      259.81      230.41     10.39 o
  -1   5   3      545.39      498.04     12.77 o
   0   5   3      660.20      611.96     14.35 o
   1   5   3      747.94      682.73     11.28 o
   2   5   3      680.25      649.60     12.55 o
   3   5   3      206.07      229.75     72.73 o
   4   5   3     1270.62     1175.04     18.60 o
   5   5   3        2.90       10.75      8.08 o
   6   5   3      288.77      277.16     24.65 o
   7   5   3      310.89      311.10     29.09 o
   8   5   3       14.67       40.40     21.01 o
   9   5   3      284.96      275.43     26.87 o
  10   5   3       14.49       29.92     17.40 o
  11   5   3        9.06       32.09     24.85 o
  -7   6   3        1.13       -4.04     27.88 o
  -6   6   3      916.44      938.98     34.53 o
  -5   6   3      177.04      175.52     18.32 o
  -4   6   3      822.99      810.20     26.29 o
  -3   6   3      236.16      254.42     16.16 o
  -2   6   3      306.27      295.51     12.84 o
  -1   6   3     1420.26     1455.85     25.26 o
   0   6   3      179.45      223.38      8.38 o
   1   6   3      523.65      530.45     12.24 o
   2   6   3      134.76      139.60      6.00 o
   3   6   3      591.41      658.30     61.41 o
   4   6   3        2.54        7.05      4.61 o
   5   6   3     2006.46     1961.38     28.64 o
   6   6   3        5.22       10.49      6.18 o
   7   6   3      523.79      512.31     30.30 o
   8   6   3      472.36      399.58     21.01 o
   9   6   3      418.92      398.78     36.36 o
  10   6   3      705.73      702.20     34.34 o
  11   6   3       21.66       20.20     25.05 o
  -6   7   3       11.47       25.72     13.44 o
  -5   7   3      142.78      147.11     18.20 o
  -4   7   3       46.06      105.59     36.98 o
  -3   7   3      264.51      266.89     15.57 o
  -2   7   3      109.14      110.36      9.45 o
  -1   7   3       39.30       91.53     23.86 o
   0   7   3      600.65      494.50     14.71 o
   1   7   3       79.04      111.99      6.17 o
   2   7   3      580.44      618.25     11.44 o
   3   7   3      133.00      158.38     11.72 o
   4   7   3      243.38      225.28      9.41 o
   5   7   3      195.30      275.75     10.37 o
   6   7   3      490.12      488.34     12.48 o
   7   7   3      191.34      221.02     38.18 o
   8   7   3        9.67       10.06      6.96 o
   9   7   3      505.76      484.83     34.75 o
  10   7   3        9.60        7.27     10.50 o
  -5   8   3        2.01        1.16      7.77 o
  -4   8   3        5.97        8.22     10.82 o
  -3   8   3        1.38        8.57      8.15 o
  -2   8   3      319.09      322.57     19.85 o
  -1   8   3      547.79      468.77     19.60 o
   0   8   3       28.44       28.32      5.33 o
   1   8   3      982.57      959.52     17.94 o
   2   8   3      561.65      560.20     15.73 o
   3   8   3      527.25      562.50     14.53 o
   4   8   3     1267.13     1241.77     31.95 o
   5   8   3       90.19      100.68      6.91 o
   6   8   3      560.59      570.34     15.94 o
   7   8   3      314.67      298.92     12.48 o
   8   8   3       12.37       15.88      4.90 o
   9   8   3       37.31       33.13     15.76 o
  10   8   3       45.32       51.72     20.20 o
  -3   9   3      327.14      280.67     16.24 o
  -2   9   3     4537.43     4532.84    153.33 o
  -1   9   3     1321.00     1315.23     26.41 o
   0   9   3     3094.18     3190.13     49.08 o
   1   9   3     6757.72     6775.65    100.52 o
   2   9   3      995.71     1014.86     24.87 o
   3   9   3    11132.97    11766.29    211.09 o
   4   9   3      663.78      704.65     13.74 o
   5   9   3     6468.07     6635.47     92.18 o
   6   9   3     3126.26     3163.09     64.29 o
   7   9   3     2021.93     1920.13     32.01 o
   8   9   3     4106.30     3948.59     66.28 o
   9   9   3      275.40      276.42     14.34 o
  -2  10   3      258.39      282.74     15.03 o
  -1  10   3      136.17      159.77     21.47 o
   0  10   3      275.87      267.46     12.33 o
   1  10   3       45.97       46.79      5.97 o
   2  10   3      286.00      254.39     38.38 o
   3  10   3       45.76       40.61      6.87 o
   4  10   3      242.74      232.85      9.69 o
   5  10   3       67.54      103.24      7.86 o
   6  10   3       30.98       30.95      5.96 o
   7  10   3      262.46      227.47      8.02 o
   8  10   3       10.06       15.76     11.31 o
   9  10   3      103.71       85.25     25.05 o
   0  11   3       15.18        6.72      6.41 o
   1  11   3      995.60      791.92     88.08 o
   2  11   3       63.70       58.99     17.78 o
   3  11   3     1138.14     1119.97     45.25 o
   4  11   3      482.86      574.53     44.44 o
   5  11   3      368.93      355.55     23.43 o
   6  11   3      523.51      563.22     41.21 o
   7  11   3      104.09       88.89     26.67 o
  -4 -11   4      312.10      385.44     41.61 o
  -3 -11   4      338.17      378.98     64.64 o
  -2 -11   4        0.47        7.27     19.39 o
  -7 -10   4      625.51      705.43     79.19 o
  -6 -10   4      400.79      460.59     68.28 o
  -5 -10   4      243.53      344.23     61.41 o
  -4 -10   4      407.68      477.97     41.61 o
  -3 -10   4      201.96      200.40     50.50 o
  -2 -10   4      358.16      372.92     35.55 o
  -1 -10   4        8.32       67.47     40.00 o
   0 -10   4      832.58      826.59     35.71 o
   1 -10   4       34.93       49.29     24.65 o
  -8  -9   4      478.85      546.65     78.38 o
  -7  -9   4      159.08      112.72     48.89 o
  -6  -9   4       61.13       60.20     24.65 o
  -5  -9   4      457.82      551.50     62.62 o
  -4  -9   4       17.15       26.26     33.53 o
  -3  -9   4       18.92       33.13     20.20 o
  -2  -9   4       25.88       18.99     29.09 o
  -1  -9   4       57.09      106.57     21.21 o
   0  -9   4      211.60      192.61     19.43 o
   1  -9   4      759.76      609.37    396.55 o
   2  -9   4       13.12       13.55     13.13 o
   3  -9   4      669.21      678.36     66.26 o
  -9  -8   4     2662.94     2746.99    141.01 o
  -8  -8   4      865.65      821.39     54.14 o
  -7  -8   4     2708.03     2821.33     99.80 o
  -6  -8   4     2881.63     3096.88     98.99 o
  -5  -8   4     1583.54     1840.76     67.47 o
  -4  -8   4     5026.84     5262.48    166.86 o
  -3  -8   4      159.54      206.05     25.05 o
  -2  -8   4     8456.93     9110.85    262.62 o
  -1  -8   4      415.91      480.93     26.82 o
   0  -8   4     4387.09     4597.33    229.89 o
   1  -8   4     2671.03     2717.10     71.80 o
   2  -8   4     2734.02     2647.95     76.10 o
   3  -8   4     2780.41     2602.05     63.11 o
   4  -8   4      323.86      315.51     16.13 o
   5  -8   4     3775.79     3237.31     90.13 o
  -9  -7   4      115.20      128.89     16.97 o
  -8  -7   4        1.63        0.54      4.14 o
  -7  -7   4       60.10       51.58      7.56 o
  -6  -7   4       11.77        7.05      3.76 o
  -5  -7   4      219.43      265.85     44.85 o
  -4  -7   4       11.67        9.70     13.33 o
  -3  -7   4       50.30       72.32     28.69 o
  -2  -7   4      338.82      382.21     41.61 o
  -1  -7   4      221.39      307.28     21.01 o
   0  -7   4       31.40       33.85      3.43 o
   1  -7   4       30.99       22.52      6.33 o
   2  -7   4      166.08      178.97      9.86 o
   3  -7   4       30.61       20.29      7.81 o
   4  -7   4        1.66        2.87      5.21 o
   5  -7   4        0.52        2.47      9.33 o
   6  -7   4       20.23       27.49     12.48 o
  -9  -6   4        7.35        6.06      5.78 o
  -8  -6   4      250.61      240.50     13.57 o
  -7  -6   4      374.53      331.96     13.94 o
  -6  -6   4     1172.20      992.65     25.66 o
  -5  -6   4      103.86      103.91      5.82 o
  -4  -6   4       37.38       36.26      6.46 o
  -3  -6   4     1211.64     1214.11     42.42 o
  -2  -6   4      235.52      332.52     22.63 o
  -1  -6   4     1333.65     1297.26     36.45 o
   0  -6   4      134.03      348.21     19.50 o
   1  -6   4      595.17      592.83     30.26 o
   2  -6   4      330.91      320.77     13.91 o
   3  -6   4      163.24      168.94     31.82 o
   4  -6   4      456.99      438.61     21.05 o
   5  -6   4       56.74       44.13     10.63 o
   6  -6   4      134.38      137.12     23.96 o
   7  -6   4       36.10       38.12     17.05 o
 -10  -5   4       79.06       75.43     16.57 o
  -9  -5   4      237.82      247.01     15.13 o
  -8  -5   4      217.10      250.10     14.55 o
  -7  -5   4       10.34        6.57      7.07 o
  -6  -5   4      282.82      278.08     14.95 o
  -5  -5   4      439.27      444.71     12.77 o
  -4  -5   4      367.41      310.08     16.62 o
  -3  -5   4       41.89       77.69     20.61 o
  -2  -5   4     1835.40     1765.88     71.74 o
  -1  -5   4      119.83      126.21      6.44 o
   0  -5   4     1819.01     1918.37     24.06 o
   1  -5   4      380.64      365.09     10.75 o
   2  -5   4      164.92      210.28     19.10 o
   3  -5   4     1371.87     1416.66     27.22 o
   4  -5   4      136.38      156.96     15.15 o
   5  -5   4      160.81      172.49     17.47 o
   6  -5   4       36.61       41.67     10.60 o
   7  -5   4      568.07      597.48     23.06 o
   8  -5   4        5.45        4.83      8.38 o
 -10  -4   4      211.27      201.67     24.04 o
  -9  -4   4       20.85       20.31     12.81 o
  -8  -4   4      308.88      303.32     15.12 o
  -7  -4   4      166.97      175.88     14.75 o
  -6  -4   4      297.37      240.94     10.86 o
  -5  -4   4      785.72      746.35     16.67 o
  -4  -4   4      191.34      185.00      7.17 o
  -3  -4   4      974.61      886.56     14.18 o
  -2  -4   4        6.58        7.43      3.89 o
  -1  -4   4     2668.12     2685.12     62.77 o
   0  -4   4      503.91      452.38     17.30 o
   1  -4   4      540.00      520.70     12.92 o
   2  -4   4     1052.55     1011.69     23.81 o
   3  -4   4      273.63      317.34     15.12 o
   4  -4   4      940.13      936.92     23.08 o
   5  -4   4        6.80        2.30      5.59 o
   6  -4   4      754.69      730.90     22.45 o
   7  -4   4       56.02       66.05     11.19 o
   8  -4   4      400.19      409.85     32.63 o
 -10  -3   4      487.37      544.16     34.34 o
  -9  -3   4     2906.96     2791.84     63.19 o
  -8  -3   4     4045.31     3891.47    138.58 o
  -7  -3   4     1820.75     1749.80     43.98 o
  -6  -3   4     8794.66     9114.55    163.78 o
  -5  -3   4        5.40       18.70      8.23 o
  -4  -3   4    13999.41    15882.45    271.79 o
  -3  -3   4     3284.84     3667.48     56.41 o
  -2  -3   4     9273.41    10671.30    150.77 o
  -1  -3   4     6353.41     7403.98    115.69 o
   0  -3   4     5504.59     6533.55     70.59 o
   1  -3   4     9359.04    10978.64    144.76 o
   2  -3   4     2003.26     2472.89     36.05 o
   3  -3   4    15573.28    17982.39    263.05 o
   4  -3   4        2.26        5.91      5.41 o
   5  -3   4     7900.98     8821.05    135.43 o
   6  -3   4     2402.15     2428.47     47.39 o
   7  -3   4     3734.38     3872.27     68.48 o
   8  -3   4     3168.84     3298.52     79.33 o
   9  -3   4      373.64      384.90     32.52 o
 -10  -2   4       12.33        1.27     12.88 o
  -9  -2   4       18.55       18.12     18.59 o
  -8  -2   4      139.40      143.83     18.99 o
  -7  -2   4      461.74      469.83     20.91 o
  -6  -2   4      238.62      212.87     13.72 o
  -5  -2   4      717.28      657.96     19.12 o
  -4  -2   4      238.15      203.85      8.40 o
  -3  -2   4     1233.14     1120.49     18.86 o
  -2  -2   4      641.21      561.47     15.57 o
  -1  -2   4      832.47      803.20     14.13 o
   0  -2   4     1765.24     1541.38     70.30 o
   1  -2   4      199.01      221.53     10.41 o
   2  -2   4     1064.53      933.20     31.51 o
   3  -2   4      487.50      504.21     12.56 o
   4  -2   4      371.44      343.85     13.45 o
   5  -2   4      359.35      338.51     15.89 o
   6  -2   4      144.43      141.87     12.10 o
   7  -2   4      318.48      304.46     29.47 o
   8  -2   4       39.07       20.27     10.27 o
   9  -2   4       19.38       -5.18     11.86 o
 -10  -1   4      149.44      197.38     23.17 o
  -9  -1   4       90.62       81.46     17.27 o
  -8  -1   4      469.62      477.92     21.25 o
  -7  -1   4      128.17      126.41     20.68 o
  -6  -1   4      357.83      338.45     18.16 o
  -5  -1   4      287.81      304.94     14.61 o
  -4  -1   4      359.28      361.05     18.26 o
  -3  -1   4     2153.72     1942.19     31.85 o
  -2  -1   4       67.48       67.52     31.92 o
  -1  -1   4     1560.18     1643.31     32.28 o
   0  -1   4      181.58      126.77     10.08 o
   1  -1   4     1266.42     1084.09     17.07 o
   2  -1   4      673.90      693.66     19.86 o
   3  -1   4      578.75      647.78     21.49 o
   4  -1   4     1210.29     1133.02     25.82 o
   5  -1   4       15.53       11.34     12.14 o
   6  -1   4      146.96      143.94     13.42 o
   7  -1   4       73.02       61.13     15.28 o
   8  -1   4      331.02      331.20     33.00 o
   9  -1   4        7.24        2.20     17.65 o
  10  -1   4        3.47       29.29     26.40 o
  -9   0   4       32.01       37.87     22.36 o
  -8   0   4       79.03       97.26     24.68 o
  -7   0   4      383.36      433.29     31.52 o
  -6   0   4      276.46      355.81     20.70 o
  -5   0   4        0.43        2.38      6.75 o
  -4   0   4     1769.06     1635.77     34.35 o
  -3   0   4       71.95      136.13     10.22 o
  -2   0   4       92.51      141.07     16.36 o
  -1   0   4      758.54      594.63     20.85 o
   0   0   4      761.20      582.04     16.94 o
   1   0   4      188.63      217.72     54.54 o
   2   0   4       74.27      162.26     45.05 o
   3   0   4      634.39      470.98     15.85 o
   4   0   4      446.48      423.47     17.55 o
   5   0   4     1531.15     1560.36     40.40 o
   6   0   4       12.89       13.33     14.00 o
   7   0   4      800.99      849.13     26.85 o
   8   0   4      442.92      411.22     26.59 o
   9   0   4      294.31      264.48     26.30 o
  10   0   4      132.96      183.08     24.24 o
  -9   1   4      426.54      532.39     43.99 o
  -8   1   4      134.57      138.08     28.56 o
  -7   1   4      363.91      350.79     24.71 o
  -6   1   4      143.10      141.30     17.98 o
  -5   1   4      450.87      427.12     20.31 o
  -4   1   4       14.28       14.62     13.94 o
  -3   1   4      572.10      475.00     16.70 o
  -2   1   4      235.77      194.32     11.49 o
  -1   1   4      208.76      201.00     15.57 o
   0   1   4      807.98      725.29     59.19 o
   1   1   4      273.70      301.41     26.67 o
   2   1   4     1117.35      981.39     30.71 o
   3   1   4       90.33       64.24     20.20 o
   4   1   4      699.68      647.66     37.17 o
   5   1   4      265.55      240.93     15.64 o
   6   1   4      903.96      789.13     34.12 o
   7   1   4       33.76       23.97     12.30 o
   8   1   4      436.93      414.58     32.99 o
   9   1   4      613.06      632.58     32.81 o
  10   1   4      103.19       95.90     22.95 o
  -9   2   4      321.42      370.50     43.43 o
  -8   2   4     3776.11     3929.17     95.91 o
  -7   2   4        9.87       12.16     12.94 o
  -6   2   4     5271.55     5377.72    102.27 o
  -5   2   4      964.27      995.77     38.04 o
  -4   2   4     6502.15     6819.73    116.70 o
  -3   2   4     6457.93     6534.41    135.75 o
  -2   2   4    10654.77    11732.87    204.64 o
  -1   2   4    12713.27    14929.07    254.70 o
   0   2   4      360.69      570.41     14.85 o
   1   2   4    50048.66    60920.89   1038.10 o
   2   2   4      703.33      938.96     40.40 o
   3   2   4    12052.13    15049.27    360.80 o
   4   2   4    11442.62    13283.66    318.78 o
   5   2   4     6004.71     6479.82    170.10 o
   6   2   4     7112.33     7629.01    144.79 o
   7   2   4      763.26      841.81     36.67 o
   8   2   4     5200.29     5196.92     99.40 o
   9   2   4        0.52       -0.02     14.95 o
  10   2   4     3803.82     3730.94    153.53 o
  11   2   4      378.12      428.27     37.98 o
  -8   3   4       11.31       28.93     25.14 o
  -7   3   4      399.66      463.44     39.42 o
  -6   3   4      208.38      239.65     28.08 o
  -5   3   4       63.97       50.58     11.38 o
  -4   3   4      500.34      476.71     21.88 o
  -3   3   4      261.49      251.75     19.61 o
  -2   3   4      512.19      456.99     16.89 o
  -1   3   4       53.79       54.52     11.70 o
   0   3   4      494.02      365.78      9.59 o
   1   3   4       96.38       82.86      6.28 o
   2   3   4      508.36      474.49     11.42 o
   3   3   4       71.44       50.53     35.35 o
   4   3   4      161.95      124.44     22.22 o
   5   3   4      273.39      261.00     27.88 o
   6   3   4        2.42        6.46     16.57 o
   7   3   4      358.42      316.37     25.25 o
   8   3   4       85.47       91.91     15.15 o
   9   3   4      117.96      139.94     18.82 o
  10   3   4      187.96      218.50     23.69 o
  11   3   4      134.58      211.19     45.25 o
  -8   4   4      246.06      221.40     38.58 o
  -7   4   4      529.87      571.89     28.99 o
  -6   4   4      431.14      422.49     27.78 o
  -5   4   4      655.61      672.04     24.37 o
  -4   4   4        2.34        0.12      7.47 o
  -3   4   4     1782.70     1624.80     38.15 o
  -2   4   4        4.30        4.04      5.43 o
  -1   4   4     1189.54     1186.48     25.47 o
   0   4   4      433.65      397.11     10.70 o
   1   4   4     2086.45     2071.62     39.08 o
   2   4   4     1701.51     1755.79     97.68 o
   3   4   4      242.81      308.89     12.11 o
   4   4   4      875.44      890.30     33.57 o
   5   4   4        2.54        8.89     14.14 o
   6   4   4     1076.80     1114.31     36.36 o
   7   4   4        0.14        3.23      9.29 o
   8   4   4      342.12      330.09     39.19 o
   9   4   4       94.54      115.56     14.28 o
  10   4   4      291.15      296.25     31.86 o
  11   4   4       91.91       93.01     27.67 o
  -7   5   4        8.91        5.74     14.49 o
  -6   5   4      305.11      370.66     28.63 o
  -5   5   4       84.39      178.90     26.40 o
  -4   5   4       32.01       15.98     10.42 o
  -3   5   4        6.13        3.26     16.36 o
  -2   5   4        0.25        1.19      4.19 o
  -1   5   4      255.78      277.44     12.30 o
   0   5   4      230.26      250.47     20.18 o
   1   5   4      100.14      195.70     10.66 o
   2   5   4       12.39       18.87      3.69 o
   3   5   4      436.72      402.52     13.58 o
   4   5   4      475.46      491.59     23.83 o
   5   5   4      307.38      361.88     11.55 o
   6   5   4        1.13       -2.42      7.27 o
   7   5   4      803.30      757.15     30.71 o
   8   5   4        0.34        4.04      9.70 o
   9   5   4      509.35      531.30     45.66 o
  10   5   4      626.36      695.74     38.38 o
  11   5   4      265.51      282.42     48.08 o
  -6   6   4        5.83        6.72     12.04 o
  -5   6   4      973.84     1005.79     38.74 o
  -4   6   4      250.33      266.14     14.50 o
  -3   6   4       75.60       62.91     14.78 o
  -2   6   4     1207.64     1105.66     26.39 o
  -1   6   4       61.72       45.50      6.50 o
   0   6   4      226.01      197.23      8.20 o
   1   6   4       61.09       54.94      9.33 o
   2   6   4       64.55       77.75      6.22 o
   3   6   4        0.09        4.87      4.85 o
   4   6   4      127.88      128.34      8.87 o
   5   6   4       19.40       29.96      5.05 o
   6   6   4     1297.86     1350.59     37.35 o
   7   6   4      334.84      290.18     17.16 o
   8   6   4       40.77       26.67     18.99 o
   9   6   4     1241.59     1256.93     61.01 o
  10   6   4       25.60       18.59     14.14 o
  11   6   4      344.96      348.68     29.49 o
  -5   7   4     2864.65     2762.69     53.65 o
  -4   7   4     1345.97     1375.08     42.23 o
  -3   7   4     4864.57     4878.66     80.51 o
  -2   7   4        2.19        1.79      6.15 o
  -1   7   4     8607.62     8694.27    130.73 o
   0   7   4     1078.90     1113.06     23.55 o
   1   7   4     4701.55     4881.81     67.20 o
   2   7   4     2828.02     3145.29     38.72 o
   3   7   4     3362.85     3650.03     60.06 o
   4   7   4     5231.47     5427.15     95.27 o
   5   7   4     1555.07     1538.26     33.11 o
   6   7   4     8025.13     8623.36    121.85 o
   7   7   4        2.18        4.19      6.26 o
   8   7   4     5824.60     5543.96    106.56 o
   9   7   4     1236.35     1146.09     30.53 o
  10   7   4     3119.68     2929.21    102.22 o
  -4   8   4      282.03      309.58     21.41 o
  -3   8   4        9.03       15.36      9.49 o
  -2   8   4      471.96      427.88     16.20 o
  -1   8   4       59.76       37.25      8.58 o
   0   8   4      586.03      503.65     14.76 o
   1   8   4      284.88      273.29     11.66 o
   2   8   4      299.98      326.26     10.58 o
   3   8   4     1073.20     1127.42     27.38 o
   4   8   4        9.25       14.80      4.26 o
   5   8   4      566.17      615.03     15.91 o
   6   8   4      140.28      186.21     11.61 o
   7   8   4      213.95      206.55     11.83 o
   8   8   4      333.12      319.35     12.73 o
   9   8   4        0.17        4.44      5.41 o
  10   8   4      100.07      122.42     25.86 o
  -3   9   4      638.36      643.58     33.23 o
  -2   9   4      167.82      180.36     15.13 o
  -1   9   4      992.23      953.97     25.35 o
   0   9   4      587.73      506.02     17.40 o
   1   9   4      223.32      218.55     13.85 o
   2   9   4      827.76      936.47     29.29 o
   3   9   4      104.47      145.43     13.00 o
   4   9   4     1282.75     1293.40     33.55 o
   5   9   4       13.31       22.32      4.58 o
   6   9   4      889.73      857.36     18.02 o
   7   9   4      300.27      350.86     14.04 o
   8   9   4      706.53      612.70     14.77 o
   9   9   4      284.15      264.47     16.95 o
  -1  10   4       72.40       75.97     15.91 o
   0  10   4      218.72      225.34     15.21 o
   1  10   4      108.52      110.02     11.68 o
   2  10   4       19.70       40.78     11.54 o
   3  10   4      543.50      441.10     16.56 o
   4  10   4       13.05       75.53     14.19 o
   5  10   4      230.38      230.90      9.68 o
   6  10   4        2.67        9.36      5.70 o
   7  10   4      122.30      136.00      7.55 o
   8  10   4      246.26      240.17     10.82 o
   1  11   4       10.64        1.00      3.85 o
   2  11   4      314.52      293.70     24.65 o
   3  11   4      148.77      122.82     15.76 o
   4  11   4      273.60      232.32     31.51 o
   5  11   4      366.74      379.79     21.82 o
   6  11   4        3.57       -5.66     14.55 o
   7  11   4      166.92      177.37     26.26 o
  -6 -10   5     3230.33     3284.35    154.74 o
  -5 -10   5      869.05      879.17     54.95 o
  -4 -10   5     2713.77     2649.22     96.97 o
  -3 -10   5     1564.71     1587.83     94.54 o
  -2 -10   5      961.20      945.83     77.57 o
  -1 -10   5     3025.93     2844.77     96.56 o
   0 -10   5      308.24      399.45     33.73 o
   1 -10   5     3785.23     3655.25    122.42 o
  -7  -9   5       38.50       35.96     40.81 o
  -6  -9   5      221.24      334.94     59.39 o
  -5  -9   5       64.11       57.78     38.79 o
  -4  -9   5       74.32       98.58     42.83 o
  -3  -9   5        0.77       12.52     17.78 o
  -2  -9   5       18.10        7.68     25.86 o
  -1  -9   5       47.06       54.14     20.61 o
   0  -9   5       21.16       35.36     16.46 o
   1  -9   5       14.66       11.99     16.29 o
   2  -9   5       48.29       41.21     33.53 o
   3  -9   5       18.71       56.16     37.57 o
  -8  -8   5       24.45       15.76     36.77 o
  -7  -8   5      524.29      581.80     47.68 o
  -6  -8   5      170.52      164.84     29.90 o
  -5  -8   5      826.54      834.72     47.27 o
  -4  -8   5      290.57      329.28     48.08 o
  -3  -8   5       99.74      147.07     23.43 o
  -2  -8   5      498.05      627.05     54.14 o
  -1  -8   5       16.35       15.76     25.05 o
   0  -8   5      239.21      304.09     56.56 o
   1  -8   5       12.85        7.10      2.71 o
   2  -8   5      299.07      291.43     17.37 o
   3  -8   5        8.55        2.39      6.85 o
   4  -8   5      136.25      148.83     12.37 o
  -8  -7   5      699.96      557.89    107.67 o
  -7  -7   5        0.05       -0.25     10.10 o
  -6  -7   5      862.18      704.00     74.89 o
  -5  -7   5      442.89      480.79     51.72 o
  -4  -7   5      322.41      404.43     29.90 o
  -3  -7   5      399.60      436.76     45.25 o
  -2  -7   5      143.25      261.41     38.38 o
  -1  -7   5      644.86      788.26     51.31 o
   0  -7   5      110.82      147.69     17.10 o
   1  -7   5      696.49      601.61     42.57 o
   2  -7   5       32.38       23.82      9.39 o
   3  -7   5     1156.75     1159.29     33.33 o
   4  -7   5      228.39      245.51     14.75 o
   5  -7   5      880.76      823.64     38.90 o
  -9  -6   5      404.79      364.20     15.23 o
  -8  -6   5        0.03        0.30      5.34 o
  -7  -6   5      531.57      390.26     11.99 o
  -6  -6   5      167.41      153.49      8.29 o
  -5  -6   5      764.07      678.61     28.06 o
  -4  -6   5      244.72      220.04     59.80 o
  -3  -6   5       34.51       46.05      3.20 o
  -2  -6   5      564.98      583.45     19.42 o
  -1  -6   5      152.31      140.45     17.17 o
   0  -6   5      516.93      523.93     40.12 o
   1  -6   5      164.21      141.24     12.71 o
   2  -6   5      894.65      844.72     71.51 o
   3  -6   5      157.05      120.11     14.54 o
   4  -6   5      905.20      837.57     37.52 o
   5  -6   5      288.00      261.73     16.27 o
   6  -6   5      277.95      289.15     16.86 o
  -9  -5   5       25.22       21.41      6.89 o
  -8  -5   5     3299.05     2966.20     78.18 o
  -7  -5   5     1203.33     1225.27     29.91 o
  -6  -5   5     4310.90     4425.98     77.08 o
  -5  -5   5     3334.27     3327.75     51.94 o
  -4  -5   5     2500.65     2501.25     43.07 o
  -3  -5   5     8589.46    10350.97    176.77 o
  -2  -5   5      634.99      844.57     18.92 o
  -1  -5   5    12712.15    15412.54    209.25 o
   0  -5   5     1424.89     1604.61     21.94 o
   1  -5   5     9321.70    10216.49    148.90 o
   2  -5   5     2473.65     2773.55     51.19 o
   3  -5   5     1987.65     2357.67     60.72 o
   4  -5   5     6085.45     6057.44    142.50 o
   5  -5   5     1183.69     1261.61     30.59 o
   6  -5   5     3335.46     3382.63     69.07 o
   7  -5   5       23.77       43.36     13.65 o
  -9  -4   5      250.52      277.74     17.57 o
  -8  -4   5      335.05      329.40     20.28 o
  -7  -4   5       13.69        8.52      8.63 o
  -6  -4   5      312.94      311.46     18.99 o
  -5  -4   5        0.15        0.72      4.94 o
  -4  -4   5       62.75       69.24      7.94 o
  -3  -4   5      127.34      122.24      7.33 o
  -2  -4   5       41.39       37.98      6.97 o
  -1  -4   5        9.23        6.39      3.80 o
   0  -4   5        1.16        1.35      2.59 o
   1  -4   5        1.89        4.92      5.73 o
   2  -4   5       74.41       76.28      7.91 o
   3  -4   5        5.87        7.58      7.07 o
   4  -4   5        7.63       13.72      6.56 o
   5  -4   5       81.43       83.41     11.51 o
   6  -4   5       92.98       80.43     13.07 o
   7  -4   5      161.98      163.46     21.35 o
   8  -4   5       46.82       37.97     14.18 o
  -9  -3   5      395.67      333.51     17.07 o
  -8  -3   5        8.25        9.00      8.81 o
  -7  -3   5     1096.30     1105.67     34.15 o
  -6  -3   5        0.31        4.71      6.28 o
  -5  -3   5      283.81      266.28     15.64 o
  -4  -3   5      973.97      953.79     20.00 o
  -3  -3   5     1072.58     1099.64     48.69 o
  -2  -3   5      230.02      239.53     12.77 o
  -1  -3   5       73.29      294.63    148.28 o
   0  -3   5     2375.36     2338.95     32.94 o
   1  -3   5        4.12       11.05      3.22 o
   2  -3   5      504.19      562.81     13.60 o
   3  -3   5      197.39      239.35     31.72 o
   4  -3   5      395.31      362.49     14.42 o
   5  -3   5      149.96      157.01     13.10 o
   6  -3   5       98.14       91.36     13.14 o
   7  -3   5      192.85      193.90     25.82 o
   8  -3   5       17.22       19.25     11.82 o
   9  -3   5      123.50      104.93     23.32 o
  -9  -2   5       95.35       73.94     45.86 o
  -8  -2   5       67.01       75.74     13.26 o
  -7  -2   5      127.43      127.64     11.91 o
  -6  -2   5       43.96       38.09     13.35 o
  -5  -2   5       50.28       57.40     12.48 o
  -4  -2   5      226.51      254.45     11.49 o
  -3  -2   5      700.77      770.96     15.57 o
  -2  -2   5     1057.11     1211.92     22.23 o
  -1  -2   5     2081.51     2060.78     31.20 o
   0  -2   5        0.49        3.13      5.41 o
   1  -2   5     1754.24     1831.91     43.32 o
   2  -2   5     2053.70     2134.02     29.99 o
   3  -2   5     1271.67     1303.74     49.90 o
   4  -2   5      477.39      507.76     13.82 o
   5  -2   5      107.15      110.47     14.33 o
   6  -2   5      474.76      440.34     17.09 o
   7  -2   5      122.90      150.40     13.07 o
   8  -2   5      198.81      200.19     22.72 o
   9  -2   5        3.57       10.04     15.29 o
  -9  -1   5       47.07       43.41     15.84 o
  -8  -1   5        7.10        8.01     11.13 o
  -7  -1   5      727.38      733.30     27.46 o
  -6  -1   5       44.38       39.68     11.43 o
  -5  -1   5      696.16      616.54     20.74 o
  -4  -1   5      851.98      784.70     25.69 o
  -3  -1   5      147.98      147.18     16.77 o
  -2  -1   5     2953.66     2766.52     51.31 o
  -1  -1   5      117.82      166.04     12.71 o
   0  -1   5     2621.52     2475.30    111.71 o
   1  -1   5     1577.04     1433.54     50.91 o
   2  -1   5     1028.91     1052.64     20.26 o
   3  -1   5     1927.16     1805.54    119.59 o
   4  -1   5      395.55      405.14     12.56 o
   5  -1   5     1119.23     1062.86     21.79 o
   6  -1   5      103.07       82.40     10.81 o
   7  -1   5      906.94      866.57     28.28 o
   8  -1   5      147.26      119.33     20.01 o
   9  -1   5      236.20      242.64     29.49 o
  10  -1   5       86.43       47.39     27.68 o
  -9   0   5      477.75      482.91     25.83 o
  -8   0   5     3028.66     2946.14     65.84 o
  -7   0   5     3948.77     4057.57     87.14 o
  -6   0   5     1554.90     1542.23     41.06 o
  -5   0   5     9834.77     9916.00    181.30 o
  -4   0   5        8.49        2.42      6.29 o
  -3   0   5    12781.52    13900.43    242.93 o
  -2   0   5     4649.27     5047.10     86.70 o
  -1   0   5    11430.17    12838.48    231.10 o
   0   0   5     4364.77     4710.20     99.80 o
   1   0   5     3734.55     4353.00    113.33 o
   2   0   5    12530.60    14962.00    202.30 o
   3   0   5     3838.27     4585.79     69.82 o
   4   0   5    12789.38    14688.94    259.08 o
   5   0   5       75.61      108.50     13.57 o
   6   0   5     9752.70    10120.19    229.08 o
   7   0   5     1786.40     1755.95     51.11 o
   8   0   5     3680.17     3626.46     92.92 o
   9   0   5     3401.80     3338.60     83.63 o
  10   0   5      484.95      434.42     28.82 o
  -9   1   5       78.15       83.38     18.14 o
  -8   1   5      127.36      173.57     18.71 o
  -7   1   5       95.39       90.53     17.67 o
  -6   1   5      409.94      404.40     24.29 o
  -5   1   5        2.75        1.44      7.43 o
  -4   1   5      938.43      855.58     31.68 o
  -3   1   5      106.95      110.94     11.18 o
  -2   1   5      309.21      276.90     13.45 o
  -1   1   5      564.35      458.36     13.28 o
   0   1   5      462.97      372.11     12.57 o
   1   1   5     1005.11      766.98    194.34 o
   2   1   5       59.66      127.67     22.63 o
   3   1   5      603.83      421.07     48.89 o
   4   1   5       56.29       14.58     22.83 o
   5   1   5      203.70      210.50     31.11 o
   6   1   5      350.14      372.20     20.67 o
   7   1   5       10.24        9.89     10.95 o
   8   1   5       97.23       93.45     17.83 o
   9   1   5        8.01        5.43     13.14 o
  10   1   5        4.39       14.51     16.74 o
  -8   2   5        7.36        0.03      7.85 o
  -7   2   5      410.03      435.60     29.42 o
  -6   2   5      166.44      170.40     20.31 o
  -5   2   5      524.02      489.78     23.79 o
  -4   2   5      536.32      525.88     22.35 o
  -3   2   5      831.29      791.83     20.85 o
  -2   2   5     1054.22      969.04     33.13 o
  -1   2   5        0.75        1.53      5.44 o
   0   2   5     1340.95     1286.03     24.56 o
   1   2   5        0.13        3.40      2.18 o
   2   2   5     1280.27     1269.46     35.15 o
   3   2   5       36.84       19.33      7.28 o
   4   2   5      966.81      922.80     32.32 o
   5   2   5      635.74      691.70     30.30 o
   6   2   5      141.50      203.23     33.53 o
   7   2   5      599.95      533.12     21.71 o
   8   2   5       94.61       70.19     22.26 o
   9   2   5      152.83      147.29     21.45 o
  10   2   5       51.35       63.34     19.20 o
  -8   3   5       67.68       89.69     22.71 o
  -7   3   5       81.07      100.35     21.35 o
  -6   3   5       76.92       79.21     17.98 o
  -5   3   5      237.35      327.77     18.39 o
  -4   3   5      359.66      350.33     19.44 o
  -3   3   5      482.27      565.24     21.41 o
  -2   3   5        0.07        9.62      7.69 o
  -1   3   5      670.40      566.49     15.99 o
   0   3   5       42.60       92.33      8.05 o
   1   3   5      746.61      780.04     29.46 o
   2   3   5      741.43      765.63     35.55 o
   3   3   5      500.19      444.73      7.82 o
   4   3   5      279.35      270.26     21.15 o
   5   3   5       34.56       30.30     12.12 o
   6   3   5     1309.18     1298.55     59.80 o
   7   3   5       25.06       12.52     21.82 o
   8   3   5      472.25      478.37     31.92 o
   9   3   5       96.24      107.15     18.24 o
  10   3   5       15.57       10.62     11.67 o
  11   3   5      155.78      176.94     34.34 o
  -7   4   5       27.09       26.87     14.57 o
  -6   4   5      222.98      235.95     20.57 o
  -5   4   5        6.21       -3.00     13.84 o
  -4   4   5      135.88      149.08     13.68 o
  -3   4   5       29.38       24.96      8.71 o
  -2   4   5      780.18      713.51     24.04 o
  -1   4   5       27.78       20.31      6.05 o
   0   4   5      671.87      651.57     15.57 o
   1   4   5     1048.74     1009.81     50.72 o
   2   4   5      614.10      570.81     32.73 o
   3   4   5     1329.08     1322.21     63.43 o
   4   4   5       37.04       50.36      9.11 o
   5   4   5     1016.89      987.80     31.31 o
   6   4   5      256.48      258.98     32.73 o
   7   4   5      254.13      195.55     33.94 o
   8   4   5       96.47       71.92     29.49 o
   9   4   5      272.80      290.09     27.47 o
  10   4   5      259.14      233.53     46.06 o
  11   4   5       42.23        2.02     24.24 o
  -6   5   5       10.86        7.07     18.86 o
  -5   5   5     4510.11     4489.99     93.14 o
  -4   5   5     1090.38      990.27     60.60 o
  -3   5   5     4779.85     4830.01     76.87 o
  -2   5   5     3510.01     3640.87     58.58 o
  -1   5   5     2738.25     2987.90     44.80 o
   0   5   5    10974.47    11627.41    163.11 o
   1   5   5     1230.60     1367.70     23.48 o
   2   5   5    13321.77    15615.92    266.12 o
   3   5   5     1757.02     1819.53     32.50 o
   4   5   5    10004.73    11420.87    155.46 o
   5   5   5     2893.57     3290.41     47.19 o
   6   5   5     3185.52     3569.25     61.39 o
   7   5   5     4917.29     5100.46    131.31 o
   8   5   5      922.70      856.95     37.17 o
   9   5   5     4194.49     4413.61    146.66 o
  10   5   5       21.59       30.30     17.78 o
  11   5   5     3231.64     3283.54    136.56 o
  -6   6   5      437.02      507.87     25.75 o
  -5   6   5      422.39      397.43     53.94 o
  -4   6   5       96.76      105.74     11.89 o
  -3   6   5      308.54      322.91     22.16 o
  -2   6   5        2.39        0.17      4.84 o
  -1   6   5      514.10      470.74     14.71 o
   0   6   5      116.53      107.12      8.44 o
   1   6   5      119.61      141.64      8.91 o
   2   6   5        0.16        3.67      4.88 o
   3   6   5        4.10        3.03      4.57 o
   4   6   5       57.58       81.38     10.50 o
   5   6   5      319.39      341.91      9.60 o
   6   6   5       17.03       23.49      6.74 o
   7   6   5      131.52      113.77     27.08 o
   8   6   5      120.17      162.83     46.87 o
   9   6   5       32.20       53.74     16.16 o
  10   6   5      569.48      603.22     52.52 o
  -5   7   5      261.26      256.00     17.24 o
  -4   7   5      839.49      781.96     29.77 o
  -3   7   5      188.56      173.27     16.43 o
  -2   7   5      658.98      605.56     19.60 o
  -1   7   5       25.24       14.91      7.90 o
   0   7   5     1847.48     1675.46     36.87 o
   1   7   5       35.15       37.16      6.46 o
   2   7   5     1300.89     1329.17     24.74 o
   3   7   5      985.32      974.38     19.21 o
   4   7   5      186.31      186.07     12.23 o
   5   7   5     1120.89     1291.23     30.77 o
   6   7   5      169.25      159.42      9.61 o
   7   7   5      486.25      431.06     21.82 o
   8   7   5       17.51       19.57      6.67 o
   9   7   5      470.79      417.10     20.20 o
  10   7   5       23.57       49.29     27.07 o
  -4   8   5        1.34       33.25     17.40 o
  -3   8   5       11.28       13.34     10.09 o
  -2   8   5        5.61       23.67      7.74 o
  -1   8   5      159.80      181.25     13.48 o
   0   8   5        1.29       32.15     11.01 o
   1   8   5       97.52      102.46     19.10 o
   2   8   5       22.05       35.71      5.82 o
   3   8   5      399.69      318.25    146.06 o
   4   8   5       90.16       99.63     10.97 o
   5   8   5       50.00       53.32      8.26 o
   6   8   5      760.09      697.15     15.04 o
   7   8   5       54.14       75.87      7.16 o
   8   8   5      197.01      182.75     11.21 o
   9   8   5       82.82       88.19     17.58 o
  10   8   5      478.91      446.24     21.41 o
  -2   9   5      244.65      272.59     17.91 o
  -1   9   5      368.64      323.47     20.45 o
   0   9   5       13.72       13.39      6.55 o
   1   9   5      223.87      225.90     15.42 o
   2   9   5        1.10       -1.24      5.22 o
   3   9   5       71.03       49.29     15.35 o
   4   9   5        7.28        7.38      8.28 o
   5   9   5      207.02      248.27     12.35 o
   6   9   5        1.10        5.50      4.19 o
   7   9   5      417.54      376.63     15.05 o
   8   9   5      446.17      444.21     14.98 o
   9   9   5       91.32      106.45      8.74 o
  -1  10   5       29.21       25.89     10.01 o
   0  10   5     3606.34     3223.27     61.01 o
   1  10   5      742.79      635.45     30.07 o
   2  10   5     2476.65     2308.21     53.50 o
   3  10   5     1371.17     1425.01     48.08 o
   4  10   5     1950.35     1936.08     43.64 o
   5  10   5     2322.47     2172.71     42.89 o
   6  10   5      748.72      666.03     16.52 o
   7  10   5     4052.24     3638.70     57.74 o
   8  10   5        5.23        9.06      6.10 o
   2  11   5      192.82      148.00     17.41 o
   3  11   5       53.88       44.85     14.55 o
   4  11   5      350.78      371.09     13.82 o
   5  11   5        0.42        9.44      6.61 o
   6  11   5       75.64       82.83     12.93 o
  -4 -10   6      649.38      790.68     52.93 o
  -3 -10   6        5.23       23.43     35.55 o
  -2 -10   6      380.77      398.37     58.99 o
  -1 -10   6      323.61      336.15     35.55 o
  -6  -9   6       56.99      101.41     48.89 o
  -5  -9   6      509.18      571.30     68.28 o
  -4  -9   6       40.57      152.72     29.09 o
  -3  -9   6      900.27      898.56     48.89 o
  -2  -9   6       51.83       67.07     36.36 o
  -1  -9   6      543.72      597.56     37.57 o
   0  -9   6      568.27      620.99     38.38 o
   1  -9   6      336.48      396.90     31.91 o
   2  -9   6      500.62      534.93     61.41 o
  -7  -8   6      283.24      333.73     64.64 o
  -6  -8   6      198.38      219.39     32.73 o
  -5  -8   6      191.51      158.38     46.06 o
  -4  -8   6      943.56      880.38     72.32 o
  -3  -8   6       21.18       21.41     17.37 o
  -2  -8   6     1558.64     1773.69     88.48 o
  -1  -8   6      431.69      507.46     49.29 o
   0  -8   6      306.96      314.74     26.26 o
   1  -8   6     1008.74     1202.82     35.56 o
   2  -8   6       95.62      107.98     22.63 o
   3  -8   6      359.81      269.67     44.04 o
   4  -8   6       15.49       11.16     18.59 o
  -8  -7   6      650.11      658.16     49.70 o
  -7  -7   6     4288.78     4153.42    136.16 o
  -6  -7   6       12.62       21.82     19.80 o
  -5  -7   6     5696.40     4731.74    932.70 o
  -4  -7   6      978.87     1094.51     48.08 o
  -3  -7   6     4055.91     4533.61    147.47 o
  -2  -7   6     3109.46     3236.27    113.53 o
  -1  -7   6     2171.00     2058.40     90.15 o
   0  -7   6     4545.52     4371.52    163.30 o
   1  -7   6      369.69      378.16     32.54 o
   2  -7   6     6354.23     6080.38    200.40 o
   3  -7   6      126.29      171.21     27.68 o
   4  -7   6     3401.55     3217.84     85.45 o
   5  -7   6     1323.29     1081.87     40.78 o
  -8  -6   6      144.26      149.64     12.70 o
  -7  -6   6       33.27       27.56      7.65 o
  -6  -6   6      254.67      242.03     10.78 o
  -5  -6   6      157.45      143.45      8.00 o
  -4  -6   6       31.82       25.61      6.25 o
  -3  -6   6       46.83       59.52      4.68 o
  -2  -6   6        5.14        1.68      2.21 o
  -1  -6   6      331.86      352.77     16.84 o
   0  -6   6        1.18        2.55      3.47 o
   1  -6   6        8.17       12.00      3.57 o
   2  -6   6       55.79       64.10     20.32 o
   3  -6   6       79.31       89.61     11.96 o
   4  -6   6       85.47       91.82     12.18 o
   5  -6   6        0.76        0.07      4.47 o
   6  -6   6       65.14       88.07     14.67 o
  -9  -5   6      478.40      405.88     17.17 o
  -8  -5   6      646.12      585.38     19.96 o
  -7  -5   6        0.62       -3.85      7.36 o
  -6  -5   6     1473.16     1277.91     29.32 o
  -5  -5   6        3.60        9.92      6.10 o
  -4  -5   6      457.26      517.25     13.13 o
  -3  -5   6      694.90      689.86     18.60 o
  -2  -5   6      106.15      133.43      9.06 o
  -1  -5   6      373.24      380.53      9.67 o
   0  -5   6       64.35       64.92      6.49 o
   1  -5   6        7.47       46.71     15.70 o
   2  -5   6       31.32       65.01     22.18 o
   3  -5   6      307.07      309.22     21.41 o
   4  -5   6       45.91       40.89      9.31 o
   5  -5   6      248.33      231.83     13.55 o
   6  -5   6       14.64        2.17      8.81 o
   7  -5   6      240.64      270.72     36.10 o
  -9  -4   6      226.44      196.95     13.28 o
  -8  -4   6      184.95      213.33     18.99 o
  -7  -4   6      741.36      765.56     26.06 o
  -6  -4   6      166.44      164.00     10.96 o
  -5  -4   6     1447.71     1420.62     28.24 o
  -4  -4   6      519.68      512.69     13.38 o
  -3  -4   6        2.53       10.13      4.06 o
  -2  -4   6      703.08      710.56     17.36 o
  -1  -4   6       14.88       24.43      7.43 o
   0  -4   6      109.87      124.60      6.44 o
   1  -4   6      163.26      227.86     17.09 o
   2  -4   6       80.98       86.94      6.30 o
   3  -4   6      178.38      245.32     14.04 o
   4  -4   6     1636.42     1674.00     44.96 o
   5  -4   6        0.48        1.32      6.22 o
   6  -4   6     1017.15     1012.20     33.35 o
   7  -4   6      553.33      514.41     36.11 o
   8  -4   6      220.13      190.36     17.22 o
  -9  -3   6      132.07       60.23     48.28 o
  -8  -3   6      482.98      495.11     18.29 o
  -7  -3   6        5.30        1.54      8.44 o
  -6  -3   6      624.71      557.45     19.61 o
  -5  -3   6       59.25       82.46     19.60 o
  -4  -3   6      665.86      675.89     17.75 o
  -3  -3   6      498.78      511.09     20.20 o
  -2  -3   6      268.83      301.90     13.07 o
  -1  -3   6      607.15      660.75     21.01 o
   0  -3   6      206.09      215.55      8.52 o
   1  -3   6      844.64      843.23     17.39 o
   2  -3   6       68.40       55.35      6.65 o
   3  -3   6     1430.87     1395.52     34.93 o
   4  -3   6      143.55      158.43     12.58 o
   5  -3   6      835.19      784.78     26.11 o
   6  -3   6      349.31      270.06     20.01 o
   7  -3   6      326.40      327.64     19.66 o
   8  -3   6      670.55      600.24     30.70 o
  -9  -2   6     2560.19     2311.33     77.98 o
  -8  -2   6       26.93        7.87     12.99 o
  -7  -2   6     4526.58     4637.66     87.98 o
  -6  -2   6      395.23      398.37     23.30 o
  -5  -2   6     4545.34     4687.43     85.18 o
  -4  -2   6     4430.32     4812.27     83.35 o
  -3  -2   6     5593.91     6184.52     99.84 o
  -2  -2   6    10706.91    12681.01    219.27 o
  -1  -2   6      842.99     1014.31     44.33 o
   0  -2   6    22633.61    28498.21    824.42 o
   1  -2   6     1287.40     1587.81     23.82 o
   2  -2   6     9517.31    11749.77    166.61 o
   3  -2   6     7365.02     8396.68    146.32 o
   4  -2   6     4349.83     4788.09    131.11 o
   5  -2   6     4923.53     5201.87    151.91 o
   6  -2   6      148.58      181.43     12.90 o
   7  -2   6     5086.46     4959.94    126.96 o
   8  -2   6        0.79        8.90      8.28 o
   9  -2   6     2492.83     2163.71    170.81 o
  -9  -1   6       43.25       52.19     16.07 o
  -8  -1   6      220.59      248.66     27.77 o
  -7  -1   6      398.10      429.20     23.39 o
  -6  -1   6       99.65       97.02     13.13 o
  -5  -1   6       83.59       95.03     12.32 o
  -4  -1   6        2.64        6.47      6.70 o
  -3  -1   6      473.39      395.40     14.95 o
  -2  -1   6       30.66       28.87      7.02 o
  -1  -1   6      187.36      194.34     19.80 o
   0  -1   6        0.08        5.80      8.08 o
   1  -1   6        1.45        8.61      4.37 o
   2  -1   6      110.86       85.59     10.36 o
   3  -1   6      177.54      169.86     11.31 o
   4  -1   6       62.05       54.32     11.92 o
   5  -1   6       35.21       40.56      9.70 o
   6  -1   6       28.38       14.00     11.38 o
   7  -1   6        2.06        4.68      8.56 o
   8  -1   6      290.45      308.06     27.67 o
   9  -1   6       22.85       27.65     13.23 o
  -8   0   6      857.37      878.77     31.36 o
  -7   0   6       72.67       81.95     16.57 o
  -6   0   6      681.00      688.24     27.10 o
  -5   0   6       96.20      116.18     18.98 o
  -4   0   6      910.38      943.27     32.97 o
  -3   0   6      180.65      176.76     12.47 o
  -2   0   6      430.26      452.67     21.82 o
  -1   0   6      719.99      696.93     18.79 o
   0   0   6      929.77      868.04     23.38 o
   1   0   6      877.50      872.87     36.97 o
   2   0   6       98.26      212.92     25.86 o
   3   0   6      929.52      830.51     18.79 o
   4   0   6        4.42        3.53      5.29 o
   5   0   6      316.12      303.07     32.73 o
   6   0   6       12.46       14.52     10.36 o
   7   0   6      182.19      193.26     11.14 o
   8   0   6      173.06      179.27     21.99 o
   9   0   6      320.84      309.51     33.53 o
  10   0   6       68.43       41.91     27.45 o
  -8   1   6       82.00       77.73     20.07 o
  -7   1   6      126.55      214.45     22.93 o
  -6   1   6      122.89      152.03     24.85 o
  -5   1   6        1.77       -0.49     10.27 o
  -4   1   6        3.50        9.87      9.18 o
  -3   1   6      164.28      215.53     14.93 o
  -2   1   6      149.11      133.31     11.80 o
  -1   1   6      341.82      262.44     17.98 o
   0   1   6      491.41      579.62     18.59 o
   1   1   6        1.84        3.59      6.26 o
   2   1   6     1436.87     1338.55     49.70 o
   3   1   6       66.13       80.84      9.57 o
   4   1   6      169.67      158.78      8.47 o
   5   1   6      543.69      503.33     23.43 o
   6   1   6      184.17       63.59     81.61 o
   7   1   6        5.12       -0.81      9.70 o
   8   1   6       95.63      132.12     40.00 o
   9   1   6      511.45      496.88     27.07 o
  10   1   6      155.18      141.22     24.34 o
  -8   2   6      162.02      192.44     35.28 o
  -7   2   6       68.81       68.10     19.02 o
  -6   2   6      437.97      447.17     27.10 o
  -5   2   6      152.75      173.25     18.78 o
  -4   2   6      812.70      755.43     23.71 o
  -3   2   6     1041.66      942.22     24.43 o
  -2   2   6      317.48      299.90     23.23 o
  -1   2   6     1314.02     1235.82     34.99 o
   0   2   6       50.91       83.68     29.70 o
   1   2   6     2979.19     3022.60    114.95 o
   2   2   6      570.28      545.84     23.03 o
   3   2   6      737.59      783.82     42.02 o
   4   2   6     1149.00      821.69    279.99 o
   5   2   6      221.01      244.44     35.15 o
   6   2   6     1657.33     1624.20     73.53 o
   7   2   6       13.77       11.31     14.14 o
   8   2   6      632.80      606.04     37.98 o
   9   2   6      228.63      215.75     29.49 o
  10   2   6      136.02      123.63     48.08 o
  -7   3   6     2379.12     2197.30     58.99 o
  -6   3   6     2194.65     2177.31     54.12 o
  -5   3   6     1441.22     1524.45     54.70 o
  -4   3   6     6567.96     6346.41    124.18 o
  -3   3   6      119.96      125.92     12.41 o
  -2   3   6    12715.43    13478.87    246.30 o
  -1   3   6      902.81      848.19     24.44 o
   0   3   6     6731.38     7279.32    140.64 o
   1   3   6     7817.01     9245.72    125.71 o
   2   3   6     7961.90     9274.08    217.77 o
   3   3   6     7462.80     8094.72    191.11 o
   4   3   6      755.53      770.18     21.56 o
   5   3   6    13186.91    15140.17    412.51 o
   6   3   6      206.31      296.15     39.19 o
   7   3   6     6966.21     7022.02    211.71 o
   8   3   6     1720.12     1694.09     61.01 o
   9   3   6     2129.28     2054.08     99.39 o
  10   3   6     2756.98     2633.46     93.73 o
  -7   4   6       83.99      112.87     24.60 o
  -6   4   6      107.03      120.79     22.14 o
  -5   4   6      297.99      301.43     51.11 o
  -4   4   6        0.01        8.08     10.89 o
  -3   4   6      790.42      777.80     34.54 o
  -2   4   6       47.07       28.23     14.54 o
  -1   4   6      486.22      433.52     29.90 o
   0   4   6      327.66      313.02     17.36 o
   1   4   6      237.27      249.47     15.57 o
   2   4   6     1526.39     1585.01     55.76 o
   3   4   6        2.08       29.90     17.78 o
   4   4   6      330.99      341.76     25.72 o
   5   4   6      231.01      268.92     23.99 o
   6   4   6      224.60      161.15     12.93 o
   7   4   6      362.88      452.11     45.66 o
   8   4   6        5.49       17.78     25.05 o
   9   4   6       17.52       20.20     16.97 o
  10   4   6       61.96       74.75     38.79 o
  -6   5   6      875.28      894.06     42.53 o
  -5   5   6      110.15      116.71     21.11 o
  -4   5   6      572.93      595.84     29.42 o
  -3   5   6      557.61      522.78     28.01 o
  -2   5   6      416.52      392.91     20.68 o
  -1   5   6     1001.35      983.59     27.00 o
   0   5   6        1.82       10.96      7.61 o
   1   5   6      426.57      593.79     32.93 o
   2   5   6       16.05       15.20      4.89 o
   3   5   6      722.61      724.83     26.67 o
   4   5   6       58.47       56.65      5.46 o
   5   5   6      897.09      943.87     22.37 o
   6   5   6      234.31      207.10     30.23 o
   7   5   6      763.68      601.18     46.67 o
   8   5   6      327.65      337.36     27.88 o
   9   5   6      162.15      192.32     40.00 o
  10   5   6      591.23      608.87     39.59 o
  -5   6   6      247.65      269.87     23.05 o
  -4   6   6       33.21       52.57     11.99 o
  -3   6   6       52.37       50.78     10.89 o
  -2   6   6      264.03      279.29     16.21 o
  -1   6   6        2.71       18.67      8.46 o
   0   6   6      250.12      232.42     14.89 o
   1   6   6        0.04       21.71      8.02 o
   2   6   6      292.34      244.93     13.17 o
   3   6   6      100.02      134.95     22.22 o
   4   6   6      137.80      153.13      9.89 o
   5   6   6       88.60      117.82      8.89 o
   6   6   6      237.17      254.29     15.08 o
   7   6   6      352.19      377.50     15.50 o
   8   6   6       18.02       15.47      8.03 o
   9   6   6      265.56      252.66     37.98 o
  10   6   6       23.56       48.48     31.92 o
  -4   7   6       17.49       21.92     15.74 o
  -3   7   6       20.39       18.69      9.56 o
  -2   7   6       80.52       84.77     10.73 o
  -1   7   6      495.64      427.19     17.52 o
   0   7   6       31.56       16.39      5.89 o
   1   7   6     1025.69     1020.63     60.36 o
   2   7   6      254.80      242.89     10.92 o
   3   7   6      214.87      221.00     16.57 o
   4   7   6     1373.57     1438.97     25.34 o
   5   7   6        5.17        5.84      5.21 o
   6   7   6      695.19      657.80     18.69 o
   7   7   6      154.07      177.93     10.73 o
   8   7   6       67.86       66.62      8.44 o
   9   7   6      116.67      134.07     14.34 o
  10   7   6      162.92       44.85     58.79 o
  -3   8   6      306.97      286.48     20.08 o
  -2   8   6     2726.21     2526.38     98.00 o
  -1   8   6     2523.59     2306.81     42.20 o
   0   8   6     2507.11     2340.13     70.09 o
   1   8   6     5290.30     5136.89    144.07 o
   2   8   6      445.88      505.22     22.02 o
   3   8   6     8353.60     8368.65    219.39 o
   4   8   6      630.51      617.36     24.24 o
   5   8   6     5174.62     5364.22     75.09 o
   6   8   6     2205.57     2236.51     38.49 o
   7   8   6     2367.05     2364.14     37.53 o
   8   8   6     2962.08     2859.17     48.40 o
   9   8   6      290.45      259.19     16.62 o
  -2   9   6      193.73      210.14     21.13 o
  -1   9   6        0.07        0.59      7.23 o
   0   9   6      327.78      361.28     19.95 o
   1   9   6       30.76       19.21      7.06 o
   2   9   6       27.87       21.86      8.59 o
   3   9   6       23.42       57.37     18.18 o
   4   9   6       67.07      108.68     18.99 o
   5   9   6        4.46        5.42      4.48 o
   6   9   6       75.66       74.97      9.77 o
   7   9   6       34.85       81.63     32.48 o
   8   9   6       77.77       97.94      8.09 o
   0  10   6        3.67        4.84      9.63 o
   1  10   6      581.12      517.47     29.79 o
   2  10   6       84.69       79.44     14.34 o
   3  10   6      827.38      730.48     28.28 o
   4  10   6      367.89      454.53     30.30 o
   5  10   6      300.51      282.07     12.01 o
   6  10   6      286.55      338.23     16.17 o
   7  10   6      136.71      118.78      9.02 o
  -5  -9   7      923.90      932.90     54.54 o
  -4  -9   7     4012.52     4034.63    126.06 o
  -3  -9   7      250.00      302.62     52.93 o
  -2  -9   7     4446.26     4427.35    130.50 o
  -1  -9   7      711.47      762.81     61.41 o
   0  -9   7     3249.06     3265.36    102.22 o
   1  -9   7     1691.28     1048.05     58.18 o
  -6  -8   7       45.92       55.76     40.00 o
  -5  -8   7       84.12       77.57     37.98 o
  -4  -8   7       17.33       36.36     19.39 o
  -3  -8   7      333.46      423.42     49.70 o
  -2  -8   7       16.63        4.04     12.12 o
  -1  -8   7        0.38       -4.44     19.80 o
   0  -8   7      345.03      395.14     28.28 o
   1  -8   7        0.37        2.02      8.42 o
   2  -8   7       72.94       95.75     21.82 o
   3  -8   7      138.25       72.41     65.45 o
  -7  -7   7       10.45       17.37     33.53 o
  -6  -7   7      211.24      239.99     31.92 o
  -5  -7   7      496.63      480.79     54.95 o
  -4  -7   7      421.25      501.00     51.72 o
  -3  -7   7      473.48      413.12     23.38 o
  -2  -7   7       28.18      274.34     40.81 o
  -1  -7   7     1481.04     1471.35     76.88 o
   0  -7   7      145.87      127.76     26.88 o
   1  -7   7      512.06      435.21     37.96 o
   2  -7   7      571.41      546.41     39.48 o
   3  -7   7      119.98      110.96     15.35 o
   4  -7   7      373.75      302.48     20.81 o
  -7  -6   7       21.19       16.27      5.39 o
  -6  -6   7       40.89       38.07      7.12 o
  -5  -6   7      173.52      190.61      7.90 o
  -4  -6   7      365.65      330.59     13.20 o
  -3  -6   7      121.96      199.32      8.54 o
  -2  -6   7     1174.14     1149.45     18.38 o
  -1  -6   7       69.99       92.55      6.47 o
   0  -6   7     1022.98     1017.25     20.74 o
   1  -6   7      649.07      631.95     12.37 o
   2  -6   7      249.95      283.89     17.08 o
   3  -6   7      623.78      641.35     18.38 o
   4  -6   7        4.92       20.98      7.70 o
   5  -6   7      272.30      260.88     16.10 o
  -8  -5   7      198.58      187.30     16.20 o
  -7  -5   7      223.11      197.54     15.01 o
  -6  -5   7      182.40      164.42     13.06 o
  -5  -5   7      616.26      587.02     17.53 o
  -4  -5   7      133.41      134.16     13.81 o
  -3  -5   7      655.31      681.17     18.93 o
  -2  -5   7        7.85        7.73      5.82 o
  -1  -5   7     1457.40     1581.11     33.69 o
   0  -5   7      469.74      498.41     35.84 o
   1  -5   7      596.72      632.07     15.15 o
   2  -5   7      420.98      412.92     12.70 o
   3  -5   7       79.77       83.24     13.94 o
   4  -5   7      860.38      828.35     27.03 o
   5  -5   7       41.10       23.21     14.82 o
   6  -5   7      591.33      537.51     36.97 o
  -8  -4   7     2500.89     2116.77     72.32 o
  -7  -4   7      580.17      460.69     17.98 o
  -6  -4   7     5808.29     5343.60    144.44 o
  -5  -4   7        1.14        8.74      8.05 o
  -4  -4   7     6667.32     6902.75     98.19 o
  -3  -4   7     1424.94     1537.10     36.34 o
  -2  -4   7     3991.26     4518.77     80.41 o
  -1  -4   7     3343.72     3871.99     64.71 o
   0  -4   7     2440.97     2745.40    107.70 o
   1  -4   7     5176.59     5488.83    143.11 o
   2  -4   7     1243.81     1213.95     18.45 o
   3  -4   7     6046.15     6369.91    115.18 o
   4  -4   7      188.21      225.96     15.17 o
   5  -4   7     6299.83     6007.28    125.70 o
   6  -4   7      795.14      735.03     29.00 o
   7  -4   7     1968.91     1817.68    120.80 o
  -8  -3   7       53.61       32.49     15.23 o
  -7  -3   7      171.23      218.80     12.60 o
  -6  -3   7        1.21        1.89      5.78 o
  -5  -3   7      408.85      435.33     16.21 o
  -4  -3   7       63.65       64.94     11.42 o
  -3  -3   7      139.66      139.35      9.61 o
  -2  -3   7      194.64      224.99     10.08 o
  -1  -3   7      114.08      128.61     11.70 o
   0  -3   7      501.67      525.98     22.63 o
   1  -3   7       30.94       49.50      7.67 o
   2  -3   7      235.30      234.93     14.17 o
   3  -3   7       49.50       62.12     16.57 o
   4  -3   7       32.19       26.64      8.35 o
   5  -3   7      290.61      324.93     18.54 o
   6  -3   7        3.51       -1.55      7.33 o
   7  -3   7       24.57       24.04     11.06 o
   8  -3   7       70.90       70.09     17.14 o
  -8  -2   7      387.63      381.94     19.33 o
  -7  -2   7      499.57      503.07     29.44 o
  -6  -2   7      262.67      251.76     18.38 o
  -5  -2   7      558.06      569.93     17.55 o
  -4  -2   7        0.72       -0.84      5.14 o
  -3  -2   7     1208.87     1199.47     31.72 o
  -2  -2   7      124.14      137.41     13.57 o
  -1  -2   7      336.97      404.07     40.60 o
   0  -2   7      109.51      122.16     22.02 o
   1  -2   7      167.02      216.34     10.75 o
   2  -2   7      156.95      190.31      8.46 o
   3  -2   7      469.14      482.41     16.57 o
   4  -2   7      317.00      319.19     24.44 o
   5  -2   7       24.08       25.14     11.73 o
   6  -2   7      425.70      424.28     23.84 o
   7  -2   7        2.61        6.10     15.56 o
   8  -2   7      242.56      224.94     21.57 o
  -8  -1   7      105.00      133.10     24.24 o
  -7  -1   7      150.14      184.27     48.89 o
  -6  -1   7      964.81     1071.37     32.97 o
  -5  -1   7        1.14        5.60      8.14 o
  -4  -1   7      455.29      446.55     18.91 o
  -3  -1   7     1372.14     1295.17     26.86 o
  -2  -1   7      207.55      182.79     12.30 o
  -1  -1   7       84.89       91.35      8.43 o
   0  -1   7       45.32       74.51      6.96 o
   1  -1   7       67.53       89.09      7.72 o
   2  -1   7       68.15       51.04      8.00 o
   3  -1   7      126.78      130.95      7.79 o
   4  -1   7      678.74      776.15     37.37 o
   5  -1   7      770.37      782.36     23.30 o
   6  -1   7        8.80        5.66     12.12 o
   7  -1   7     1149.18     1038.86     81.21 o
   8  -1   7      302.30      307.28     30.50 o
   9  -1   7      207.40      231.25     53.53 o
  -8   0   7       26.87       36.84     22.13 o
  -7   0   7      997.92      986.73     37.37 o
  -6   0   7       17.82       29.09     17.27 o
  -5   0   7      401.23      415.17     18.28 o
  -4   0   7      153.72      154.95     12.28 o
  -3   0   7      311.83      338.41     17.18 o
  -2   0   7      673.05      643.61     19.39 o
  -1   0   7      285.75      296.27     23.23 o
   0   0   7      180.57      214.44     17.17 o
   1   0   7       89.16       97.08      6.55 o
   2   0   7      560.74      576.15     35.55 o
   3   0   7       57.88       47.95     15.55 o
   4   0   7     1460.34     1336.56     48.48 o
   5   0   7        2.80        7.22      6.24 o
   6   0   7      563.93      461.25     44.85 o
   7   0   7      317.61      236.73     32.52 o
   8   0   7      755.56      602.79    104.64 o
   9   0   7      684.58      462.41    108.68 o
  -7   1   7       21.93       16.75     14.03 o
  -6   1   7     4120.97     4135.85     85.12 o
  -5   1   7      891.86      870.32     27.00 o
  -4   1   7     4627.03     4683.33     99.85 o
  -3   1   7     3366.48     3600.31     69.76 o
  -2   1   7     2736.26     2993.94     64.83 o
  -1   1   7    11172.15    12054.54    208.54 o
   0   1   7     1367.08     1450.77     39.26 o
   1   1   7    13286.88    14688.27   1288.04 o
   2   1   7     2024.38     2166.00     70.30 o
   3   1   7    10557.53    11851.31    222.51 o
   4   1   7     3407.22     3973.27     78.52 o
   5   1   7     3065.86     3177.34    206.46 o
   6   1   7     5370.89     4880.81    412.92 o
   7   1   7      588.03      456.71     96.76 o
   8   1   7     4399.71     4008.24    454.13 o
   9   1   7        1.05        9.95      8.05 o
  10   1   7     2915.74     2145.94    417.97 o
  -7   2   7      217.49      299.43     27.10 o
  -6   2   7      105.16      150.22     17.43 o
  -5   2   7       56.45       58.40     15.48 o
  -4   2   7      185.26      178.74     24.28 o
  -3   2   7      169.40      158.29     16.27 o
  -2   2   7      395.37      394.16     18.59 o
  -1   2   7        6.65        6.85     11.13 o
   0   2   7      383.71      340.90     22.56 o
   1   2   7       40.90       37.27     14.14 o
   2   2   7      238.00      211.31     17.37 o
   3   2   7      125.08      170.90     27.88 o
   4   2   7       93.46       96.82     14.35 o
   5   2   7      206.27      100.88     61.41 o
   6   2   7        1.56        5.58      4.72 o
   7   2   7       90.49       51.93     28.48 o
   8   2   7        0.75        8.48     15.35 o
   9   2   7      138.44      205.65     50.10 o
  10   2   7       40.76       46.06     25.45 o
  -7   3   7      160.08      182.01     27.07 o
  -6   3   7       41.35       54.02     25.71 o
  -5   3   7      565.14      564.23     25.99 o
  -4   3   7       55.40       48.21     14.86 o
  -3   3   7      832.42      840.52     37.66 o
  -2   3   7        2.80       11.59     13.42 o
  -1   3   7     1445.19     1365.64     61.01 o
   0   3   7      271.06      291.24     18.59 o
   1   3   7     1419.16     1523.19     32.55 o
   2   3   7     2329.37     2256.91     59.80 o
   3   3   7       87.91      101.82     15.35 o
   4   3   7      916.99     1037.71     68.08 o
   5   3   7       89.92       74.35     15.42 o
   6   3   7      466.90      442.01     30.71 o
   7   3   7      102.38      116.76     37.17 o
   8   3   7      207.42      206.46     45.25 o
   9   3   7        5.12       21.01     19.39 o
  10   3   7       51.76       42.83     39.19 o
  -6   4   7       24.81       38.78     26.28 o
  -5   4   7      104.14      145.86     21.96 o
  -4   4   7        1.11       11.29     17.00 o
  -3   4   7        0.71       13.35     12.52 o
  -2   4   7      204.97      215.90     23.38 o
  -1   4   7        0.62       26.54      8.41 o
   0   4   7       23.72       17.15      6.61 o
   1   4   7      392.12      320.33     19.44 o
   2   4   7      172.52      161.21     16.97 o
   3   4   7      311.02      303.83     20.61 o
   4   4   7       14.42        6.60      7.70 o
   5   4   7      293.13      280.80     19.80 o
   6   4   7       57.50       54.01     12.22 o
   7   4   7      107.21       87.47     29.09 o
   8   4   7       35.38       40.40     31.11 o
   9   4   7      392.08      334.94     31.92 o
  10   4   7      110.95      162.02     47.27 o
  -5   5   7      519.72      495.12     32.30 o
  -4   5   7      287.43      279.14     24.84 o
  -3   5   7      424.96      379.15     29.96 o
  -2   5   7      754.75      697.01     36.46 o
  -1   5   7        5.67        9.25      7.37 o
   0   5   7      726.39      649.98     26.40 o
   1   5   7       23.12       16.40      5.47 o
   2   5   7      675.46      679.58     42.83 o
   3   5   7      223.32      319.59     32.32 o
   4   5   7      420.56      509.88     40.00 o
   5   5   7      157.09      172.92     16.74 o
   6   5   7      263.49      282.57     27.23 o
   7   5   7      959.54      979.10     35.35 o
   8   5   7       37.29       18.96     11.82 o
   9   5   7      554.12      527.26     54.95 o
  10   5   7       89.91       77.98     39.19 o
  -4   6   7      883.06      724.52     46.93 o
  -3   6   7     4251.12     3961.98    154.73 o
  -2   6   7      163.69      195.72     13.81 o
  -1   6   7     6329.46     5799.50    252.44 o
   0   6   7     1037.33      982.51     33.26 o
   1   6   7     5990.58     6204.20    243.33 o
   2   6   7     2391.27     2193.08    183.03 o
   3   6   7     2747.24     2540.94     68.28 o
   4   6   7     6490.22     7028.89    174.94 o
   5   6   7      938.21      988.30     31.24 o
   6   6   7     6845.52     6722.93    204.58 o
   7   6   7      188.91      203.76     14.35 o
   8   6   7     4524.41     4381.39    103.85 o
   9   6   7     1156.73     1049.48     38.59 o
  10   6   7     1755.76     1584.20     64.64 o
  -3   7   7       76.00       63.00     13.28 o
  -2   7   7      355.94      265.81     25.82 o
  -1   7   7       47.25       44.13     12.59 o
   0   7   7      651.75      630.02     56.44 o
   1   7   7      268.47      217.63     29.65 o
   2   7   7      388.06      301.37     37.98 o
   3   7   7      848.40     1038.35     50.50 o
   4   7   7       48.48       88.89     23.43 o
   5   7   7      665.96      591.76     20.20 o
   6   7   7      150.36      187.59     21.55 o
   7   7   7      122.73      168.56     10.08 o
   8   7   7      338.61      287.15     19.96 o
   9   7   7       51.58       35.08     11.50 o
  -2   8   7      125.31      145.68     16.27 o
  -1   8   7      500.91      453.60     35.74 o
   0   8   7      910.22      768.04     78.19 o
   1   8   7      162.10      150.73     12.17 o
   2   8   7      569.55      512.46    109.49 o
   3   8   7       94.46      146.66     25.45 o
   4   8   7      666.01      635.54     27.07 o
   5   8   7       14.64       29.52     13.39 o
   6   8   7     1340.07     1275.17     27.79 o
   7   8   7       89.22      157.57     27.47 o
   8   8   7      332.42      281.32     24.04 o
   9   8   7      473.29      463.02     40.81 o
  -1   9   7       53.44       54.53     12.05 o
   0   9   7        7.49       39.16      8.68 o
   1   9   7      122.77       90.85     10.26 o
   2   9   7       22.80       21.96      6.95 o
   3   9   7      154.87      157.98     26.67 o
   4   9   7       11.70       21.82     16.97 o
   5   9   7       68.83       66.88     10.76 o
   6   9   7       19.32       22.19     12.12 o
   7   9   7      274.91      279.99     18.99 o
   8   9   7       59.67       56.89     11.27 o
   2  10   7      216.23      218.38     19.60 o
   3  10   7      107.13       91.31     24.24 o
   4  10   7      179.59      164.04     26.26 o
   5  10   7      314.59      372.30     25.05 o
   6  10   7        3.18        0.45     17.78 o
  -5  -8   8      252.18      246.46     29.90 o
  -4  -8   8      272.33      331.71     31.11 o
  -3  -8   8      329.65      303.02     46.87 o
  -2  -8   8      172.21      200.80     23.84 o
  -1  -8   8      339.92      328.07     41.61 o
   0  -8   8        4.56       55.76     27.88 o
   1  -8   8      687.65      759.57     41.21 o
  -6  -7   8        4.46       11.31     27.07 o
  -5  -7   8      503.02      497.76     54.14 o
  -4  -7   8      412.61      398.37     31.51 o
  -3  -7   8      339.00      309.08     41.61 o
  -2  -7   8      428.11      477.97     30.30 o
  -1  -7   8       95.81       98.77     13.33 o
   0  -7   8      566.61      476.65     38.21 o
   1  -7   8        0.28        4.63      4.78 o
   2  -7   8     1078.90      981.14     88.41 o
   3  -7   8       90.31       38.13     25.87 o
  -6  -6   8     2512.70     1996.96    202.62 o
  -5  -6   8     2109.94     1945.92    208.48 o
  -4  -6   8     1646.52     1561.33     96.36 o
  -3  -6   8     4607.11     4640.66     64.63 o
  -2  -6   8      179.69      244.58      9.22 o
  -1  -6   8     7525.47     7944.00    127.61 o
   0  -6   8      564.56      613.61     15.77 o
   1  -6   8     3738.31     3633.15    101.49 o
   2  -6   8     2729.43     2518.29     98.56 o
   3  -6   8     1736.05     1589.55     66.97 o
   4  -6   8     2558.58     2497.90     62.36 o
   5  -6   8       98.88       84.35     19.39 o
  -7  -5   8        0.14        3.09      7.76 o
  -6  -5   8       87.86       66.09     15.01 o
  -5  -5   8        1.26       -2.90      5.71 o
  -4  -5   8      148.56      177.96     13.39 o
  -3  -5   8        5.22        0.10      5.45 o
  -2  -5   8        3.80       -1.51      5.74 o
  -1  -5   8      132.15      151.16      7.70 o
   0  -5   8       63.85       81.26     13.22 o
   1  -5   8        0.30        1.91      5.44 o
   2  -5   8        2.28        4.62      4.44 o
   3  -5   8       69.20       70.30      8.01 o
   4  -5   8        3.70        0.79      6.12 o
   5  -5   8        4.32       12.99      9.66 o
   6  -5   8        1.00       -7.01      9.60 o
  -7  -4   8      174.48      142.56     16.89 o
  -6  -4   8      161.55      195.20     16.96 o
  -5  -4   8      833.88      842.65     22.85 o
  -4  -4   8       39.06       23.71      8.75 o
  -3  -4   8      170.66      163.32     12.98 o
  -2  -4   8      845.88      945.34     51.92 o
  -1  -4   8      303.50      538.94     40.81 o
   0  -4   8     1407.02     1443.77     21.68 o
   1  -4   8       85.43      165.77     20.22 o
   2  -4   8      596.78      633.51     16.57 o
   3  -4   8      367.69      382.90     13.36 o
   4  -4   8      134.28      107.17     21.01 o
   5  -4   8      373.36      357.42     19.89 o
   6  -4   8       18.01       15.20     10.96 o
   7  -4   8       75.86       82.83     26.67 o
  -7  -3   8       39.62       49.86     14.85 o
  -6  -3   8        4.38       16.71      8.97 o
  -5  -3   8        2.82        3.80      6.72 o
  -4  -3   8      550.95      615.02     16.85 o
  -3  -3   8      114.19       97.40      9.15 o
  -2  -3   8      300.95      329.42     18.10 o
  -1  -3   8     1535.78     1515.47     30.09 o
   0  -3   8       34.27       64.74      8.69 o
   1  -3   8     1890.02     1936.90     30.10 o
   2  -3   8      543.83      552.05     13.25 o
   3  -3   8       77.10       69.43      9.25 o
   4  -3   8     1363.61     1389.23     32.12 o
   5  -3   8        0.80        4.30      9.64 o
   6  -3   8       65.55       63.28     11.21 o
   7  -3   8        0.61       11.61      8.37 o
  -7  -2   8      380.33      333.93     21.41 o
  -6  -2   8      184.11      223.47     22.20 o
  -5  -2   8      457.05      482.09     25.38 o
  -4  -2   8      737.81      659.95     19.13 o
  -3  -2   8      145.95      126.58     15.71 o
  -2  -2   8     1322.78     1341.97     90.61 o
  -1  -2   8        3.00        7.80      5.81 o
   0  -2   8     1912.91     2019.14     82.83 o
   1  -2   8      695.31      726.12     14.81 o
   2  -2   8      631.72      656.13     34.75 o
   3  -2   8      884.95      938.35     28.48 o
   4  -2   8      132.93      132.35     11.33 o
   5  -2   8     1043.34      986.97     59.39 o
   6  -2   8        0.07       -8.00     10.50 o
   7  -2   8      614.41      462.57     65.86 o
   8  -2   8       89.61       44.57     22.22 o
  -7  -1   8     3270.89     3122.12     75.04 o
  -6  -1   8      861.35      840.16     30.79 o
  -5  -1   8     5144.56     4847.32     97.02 o
  -4  -1   8       58.32       70.51     10.14 o
  -3  -1   8     7327.23     7674.07    146.99 o
  -2  -1   8     1455.51     1441.28     33.76 o
  -1  -1   8     3713.59     3915.23     54.45 o
   0  -1   8     3408.02     3614.32     75.96 o
   1  -1   8     2812.60     3287.12     55.95 o
   2  -1   8     4079.04     4404.54     81.71 o
   3  -1   8      752.40      814.51     27.11 o
   4  -1   8     7992.72     8553.72    128.16 o
   5  -1   8       10.23       13.86      7.93 o
   6  -1   8     4701.75     4022.30    364.23 o
   7  -1   8     1301.70     1126.94    160.60 o
   8  -1   8     3074.59     2530.35    458.77 o
  -7   0   8        5.46        9.61     10.56 o
  -6   0   8      487.74      554.15     36.36 o
  -5   0   8        7.78       16.74     15.28 o
  -4   0   8      132.40      165.62     16.03 o
  -3   0   8      297.76      285.78     17.38 o
  -2   0   8       66.94       52.76      9.28 o
  -1   0   8      109.56      146.30     29.29 o
   0   0   8       75.74       80.52     27.27 o
   1   0   8      132.48       97.68     19.80 o
   2   0   8       23.04       36.36     12.12 o
   3   0   8      129.39      146.45     15.02 o
   4   0   8        0.16        9.15     14.14 o
   5   0   8      166.25      121.84     43.03 o
   6   0   8       20.64       29.81     20.40 o
   7   0   8        4.87       -0.21      4.33 o
   8   0   8      123.59      127.76     68.89 o
   9   0   8        7.86        6.29     11.64 o
  -7   1   8      696.60      706.85     31.00 o
  -6   1   8      261.68      320.59     32.70 o
  -5   1   8      328.13      364.95     20.13 o
  -4   1   8      644.68      638.40     22.86 o
  -3   1   8       37.29       39.58     12.32 o
  -2   1   8     1053.63     1145.22     39.85 o
  -1   1   8       78.46       52.16      9.57 o
   0   1   8      254.93      232.39     26.08 o
   1   1   8        0.86        6.46      9.29 o
   2   1   8      174.33      222.22     30.30 o
   3   1   8       11.56       25.58     11.27 o
   4   1   8      825.93      896.71     31.39 o
   5   1   8      217.95      237.03     17.85 o
   6   1   8      311.01      202.90     44.65 o
   7   1   8      370.14      244.04     51.72 o
   8   1   8        4.27        4.21      4.96 o
   9   1   8      633.42      601.20     71.11 o
  -6   2   8      228.06      325.27     42.63 o
  -5   2   8      194.34      209.48     18.71 o
  -4   2   8        1.49        8.67     11.38 o
  -3   2   8      618.75      666.33     27.40 o
  -2   2   8       85.73       85.52     14.95 o
  -1   2   8       71.94       65.80     12.84 o
   0   2   8      144.06      141.91     15.29 o
   1   2   8      138.45      147.07     27.88 o
   2   2   8       67.19      111.51     25.86 o
   3   2   8       86.34      108.68     27.47 o
   4   2   8      152.18      184.84     17.46 o
   5   2   8      229.49      246.45     27.69 o
   6   2   8      797.49      638.25    344.64 o
   7   2   8        2.08        3.04      4.59 o
   8   2   8      420.61      475.54     60.60 o
   9   2   8      294.05      295.75     36.36 o
  -6   3   8      346.03      360.68     30.39 o
  -5   3   8       29.02       28.44     16.09 o
  -4   3   8      315.02      363.68     25.51 o
  -3   3   8       10.45       12.37     12.11 o
  -2   3   8      566.40      517.37     31.11 o
  -1   3   8      143.44      196.41     17.30 o
   0   3   8      276.77      377.81     27.26 o
   1   3   8      537.32      580.64     68.28 o
   2   3   8      300.08      351.51     35.96 o
   3   3   8      875.46      987.85     37.98 o
   4   3   8       26.98       29.44     12.81 o
   5   3   8      831.89      734.21     38.93 o
   6   3   8      160.20      220.79     29.77 o
   7   3   8      635.89      517.62    308.68 o
   8   3   8      106.05       91.31     41.21 o
   9   3   8      297.39      266.26     33.53 o
  -5   4   8     3333.26     3169.38     75.70 o
  -4   4   8     1101.62     1045.65     40.36 o
  -3   4   8     3219.18     3198.21     74.73 o
  -2   4   8     3301.04     3192.62     90.91 o
  -1   4   8     1945.28     1771.57     74.21 o
   0   4   8     5343.06     5266.43    145.82 o
   1   4   8       91.31      178.27     17.55 o
   2   4   8    10179.79    11103.12    304.64 o
   3   4   8      333.12      405.24     25.45 o
   4   4   8     4577.11     5118.43     95.37 o
   5   4   8     2321.81     2320.21     56.20 o
   6   4   8     2935.79     3034.35     80.47 o
   7   4   8     3521.36     3653.62     85.23 o
   8   4   8      809.38      729.11    431.70 o
   9   4   8     3329.30     3096.88    133.33 o
  -4   5   8       26.80       70.77     20.87 o
  -3   5   8      225.29      202.24     32.53 o
  -2   5   8       27.60        8.09      6.38 o
  -1   5   8      300.37      309.48     29.52 o
   0   5   8       17.82       12.44      6.25 o
   1   5   8       45.85       36.25      5.49 o
   2   5   8       70.44      124.04     18.18 o
   3   5   8      198.23      204.44     20.20 o
   4   5   8        1.70       16.16     20.61 o
   5   5   8       28.25       13.21      9.66 o
   6   5   8       87.01      155.10     19.80 o
   7   5   8       60.62       90.28     18.22 o
   8   5   8       97.50       91.40     26.40 o
   9   5   8       72.38       58.17     15.52 o
  -4   6   8      271.18      240.95     21.45 o
  -3   6   8       73.26       53.72     10.95 o
  -2   6   8      766.74      630.78     54.17 o
  -1   6   8       72.70       56.99      9.89 o
   0   6   8     1284.89     1149.79     90.96 o
   1   6   8      156.94      187.12     25.31 o
   2   6   8     1588.87     1475.11     49.29 o
   3   6   8     1424.36     1515.11     50.10 o
   4   6   8      123.56      155.96     31.92 o
   5   6   8      925.48     1036.46     30.06 o
   6   6   8       20.45       30.87     18.51 o
   7   6   8      484.76      485.00     35.94 o
   8   6   8       37.25       46.57     16.51 o
   9   6   8      124.92       90.98     26.33 o
  -3   7   8        0.37       12.12     18.59 o
  -2   7   8       81.96      118.67     17.88 o
  -1   7   8      159.64      156.07     13.14 o
   0   7   8       20.03       30.63     18.40 o
   1   7   8      337.50      270.10     29.19 o
   2   7   8       62.44       88.50     28.89 o
   4   7   8      492.34      381.00     25.05 o
   5   7   8        1.26       60.43     18.80 o
   6   7   8      254.63      259.07     19.86 o
   7   7   8       76.28      104.56     17.49 o
   8   7   8       89.49       80.14     17.19 o
  -1   8   8      465.27      375.58     51.37 o
   0   8   8       41.11       25.80     11.09 o
   1   8   8      536.03      470.29     42.47 o
   2   8   8        0.84        1.68      6.73 o
   3   8   8      435.37      396.76     25.86 o
   4   8   8      139.38      237.97     32.73 o
   5   8   8      257.33      317.34     25.54 o
   6   8   8      191.70      194.22     23.22 o
   7   8   8      296.07      323.28     17.40 o
   8   8   8      394.75      408.59     23.28 o
   1   9   8      404.53      309.04     35.34 o
   2   9   8     2630.00     2142.51    373.12 o
   3   9   8     1400.56     1418.14     49.70 o
   4   9   8     1691.47     1536.52     64.24 o
   5   9   8     3094.07     2974.61     70.08 o
   6   9   8      461.80      412.77     20.67 o
  -4  -7   9        2.08        4.85     20.61 o
  -3  -7   9       88.26      116.36     20.61 o
  -2  -7   9       13.56       24.65     23.84 o
  -1  -7   9        6.64        7.27     11.72 o
   0  -7   9      103.57      103.43     16.57 o
   1  -7   9       18.03       31.51     22.63 o
   2  -7   9        2.68       -2.55      5.52 o
  -5  -6   9      124.95      107.47     21.41 o
  -4  -6   9      622.62      562.17     22.25 o
  -3  -6   9      311.47      317.30     14.44 o
  -2  -6   9       76.87      115.24     14.11 o
  -1  -6   9      284.36      250.27      8.62 o
   0  -6   9        3.53        3.67      3.98 o
   1  -6   9      143.08      132.43     15.03 o
   2  -6   9       31.51       66.29     14.95 o
   3  -6   9      166.62      155.27     17.93 o
  -6  -5   9        5.08       10.74      6.74 o
  -5  -5   9      553.66      571.73     17.22 o
  -4  -5   9      482.05      403.01     18.28 o
  -3  -5   9       81.29       76.04     12.78 o
  -2  -5   9      255.64      242.42     11.81 o
  -1  -5   9        5.45       38.84      9.44 o
   0  -5   9      195.54      215.39     12.05 o
   1  -5   9       47.51       74.80     13.34 o
   2  -5   9      180.01      168.28     14.28 o
   3  -5   9       79.35      116.37     26.87 o
   4  -5   9      716.79      718.28     21.95 o
   5  -5   9       54.92       47.70     35.55 o
  -6  -4   9      457.18      440.40     18.38 o
  -5  -4   9        6.76        7.65      8.44 o
  -4  -4   9      952.48      870.22     32.39 o
  -3  -4   9      222.92      275.12     39.39 o
  -2  -4   9      369.96      439.79     56.97 o
  -1  -4   9      820.03      855.86     82.02 o
   0  -4   9      185.46      175.42      8.50 o
   1  -4   9     1173.01     1196.63     21.90 o
   2  -4   9        9.97        9.50      5.38 o
   3  -4   9      968.82      828.59     31.26 o
   4  -4   9      408.60      372.80     21.36 o
   5  -4   9      505.78      490.55     26.65 o
   6  -4   9      335.78      276.89     24.28 o
  -6  -3   9      311.77      291.49     17.15 o
  -5  -3   9     3578.76     3320.96     63.99 o
  -4  -3   9     2005.61     1972.10     58.08 o
  -3  -3   9     2655.57     2761.29     50.89 o
  -2  -3   9     6043.30     6249.72    190.90 o
  -1  -3   9      410.15      447.31     27.88 o
   0  -3   9    10111.54    11332.72    164.57 o
   1  -3   9     1094.14     1081.01     22.00 o
   2  -3   9     5955.64     5985.84    115.35 o
   3  -3   9     3042.18     3275.13     67.88 o
   4  -3   9     1107.17     1222.70     31.16 o
   5  -3   9     4678.26     4223.21     97.98 o
   6  -3   9      170.43      111.00     11.38 o
  -6  -2   9       18.50        8.43      9.55 o
  -5  -2   9      124.27      117.97     13.72 o
  -4  -2   9       66.77       84.33     12.11 o
  -3  -2   9      206.04      181.24     18.86 o
  -2  -2   9       20.03       22.06      7.32 o
  -1  -2   9      133.80      127.40     13.13 o
   0  -2   9       55.70       44.19      7.88 o
   1  -2   9       53.36       51.01      6.53 o
   2  -2   9       68.46       84.53      9.95 o
   3  -2   9       18.99       28.75     12.73 o
   4  -2   9       58.24       36.41     12.11 o
   5  -2   9       27.91       18.23      5.96 o
   6  -2   9       34.04       21.10      6.90 o
   7  -2   9        4.04       21.84     12.09 o
  -6  -1   9      560.47      578.16     27.27 o
  -5  -1   9        4.08        9.51     13.70 o
  -4  -1   9      280.73      288.98     24.43 o
  -3  -1   9      251.39      275.97     29.90 o
  -2  -1   9      622.41      693.89     34.75 o
  -1  -1   9      278.98      283.62     64.64 o
   0  -1   9      235.91      297.17    116.97 o
   1  -1   9     1315.18     1292.69    167.67 o
   2  -1   9       23.47       29.40     14.95 o
   3  -1   9      501.70      597.16     32.12 o
   4  -1   9      107.03      102.25     16.15 o
   5  -1   9      140.53      132.08     22.77 o
   6  -1   9      107.35       94.36     21.82 o
   7  -1   9       65.91       46.87     20.61 o
   8  -1   9       36.34       31.92     36.36 o
  -6   0   9      127.47      122.93     15.42 o
  -5   0   9        0.36       18.71     16.71 o
  -4   0   9       10.52       19.72     11.32 o
  -3   0   9       55.61       70.61     19.60 o
  -2   0   9      203.01      214.16     13.85 o
  -1   0   9      259.90      258.26     14.07 o
   0   0   9      537.74      451.34     26.67 o
   1   0   9        0.42        3.43      2.70 o
   2   0   9      561.49      477.97     25.05 o
   3   0   9      494.26      500.43     24.04 o
   4   0   9      372.57      379.67     23.47 o
   5   0   9      143.31      144.80     28.28 o
   6   0   9       13.19       18.30     17.37 o
   7   0   9      116.67      126.06     26.26 o
   8   0   9      130.68      109.90     46.46 o
  -6   1   9      613.52      626.03     28.14 o
  -5   1   9      105.01       86.12     23.99 o
  -4   1   9      478.78      423.03     20.86 o
  -3   1   9      697.69      706.05     29.49 o
  -2   1   9       72.06       87.32     20.28 o
  -1   1   9     1615.41     1602.69     64.44 o
   0   1   9        6.61        6.89      5.05 o
   1   1   9     1352.60     1668.24     67.88 o
   2   1   9      700.31      879.17     50.91 o
   3   1   9      583.98      654.69     51.31 o
   4   1   9      922.38      992.37     45.66 o
   5   1   9      272.01      264.80     18.83 o
   6   1   9      831.63      849.45     36.40 o
   7   1   9       28.23       35.55     21.01 o
   8   1   9      714.84      671.50     70.71 o
  -5   2   9      749.70      636.42     28.71 o
  -4   2   9     4300.49     4234.95     95.31 o
  -3   2   9       65.45       83.55     16.63 o
  -2   2   9     5755.44     5579.83    105.70 o
  -1   2   9     1306.87     1377.37     50.50 o
   0   2   9     5570.76     6321.28    116.55 o
   1   2   9     2202.08     2332.86     86.06 o
   2   2   9     2018.80     1997.11     77.57 o
   3   2   9     6221.68     7093.13    204.84 o
   4   2   9      894.55     1043.63     30.85 o
   5   2   9     6208.48     6176.82    131.71 o
   6   2   9      156.12      289.07     33.53 o
   7   2   9     4305.40     4156.32     98.92 o
   8   2   9     1115.33     1011.69     55.76 o
   9   2   9     1842.96     1533.69    102.62 o
  -5   3   9      347.63      434.00     31.23 o
  -4   3   9       36.17       34.90     16.46 o
  -3   3   9      290.69      301.06     23.48 o
  -2   3   9      129.75      167.13     19.76 o
  -1   3   9       57.15      107.13     16.88 o
   0   3   9      125.68       69.88     18.48 o
   1   3   9       59.23       27.47     14.55 o
   2   3   9      244.54      341.00     39.59 o
   3   3   9        0.46       -1.62     16.16 o
   4   3   9       92.35       75.07     23.43 o
   5   3   9        1.38       25.22     19.49 o
   6   3   9      147.35      244.49     28.89 o
   7   3   9       53.99       54.35     25.88 o
   8   3   9       19.03       11.00     12.69 o
   9   3   9       54.49      125.25     49.70 o
  -4   4   9      414.84      386.26     25.25 o
  -3   4   9      829.14      830.09     46.35 o
  -2   4   9       56.61       64.20      8.65 o
  -1   4   9      664.73      545.24     60.42 o
   0   4   9      144.54      178.92     19.70 o
   1   4   9       66.82       78.20     39.39 o
   2   4   9        4.51       11.31     12.93 o
   3   4   9      147.84      162.02     33.94 o
   4   4   9      160.86      166.49     16.28 o
   5   4   9      683.67      728.47     41.59 o
   6   4   9       40.99       55.69     23.93 o
   7   4   9      726.04      636.31     34.36 o
   8   4   9      467.32      470.76     43.04 o
   9   4   9      278.29      226.28     23.38 o
  -3   5   9        2.74       -2.18     10.16 o
  -2   5   9      233.98      212.40     21.46 o
  -1   5   9       44.68       55.62     10.32 o
   0   5   9        6.60        2.81      4.95 o
   1   5   9       41.17       57.68     12.77 o
   2   5   9       53.52       54.95     16.97 o
   3   5   9        4.81       14.55     22.22 o
   4   5   9       74.62       65.86     17.37 o
   5   5   9        0.89       -5.18     11.96 o
   6   5   9      213.16      222.75     23.54 o
   7   5   9      364.75      386.25     49.29 o
   8   5   9       22.70       21.15     16.44 o
  -3   6   9      155.12      128.48     25.45 o
  -2   6   9       12.53        2.86      7.91 o
  -1   6   9      462.05      470.57     28.99 o
   0   6   9       50.64       30.33     10.09 o
   1   6   9      386.50      385.40     21.46 o
   2   6   9      365.94      418.17     29.09 o
   3   6   9      321.28      404.03     43.64 o
   4   6   9      786.42      797.15     37.17 o
   5   6   9        4.60       -2.19      8.40 o
   6   6   9      695.99      744.02     42.71 o
   7   6   9      147.30      164.12     22.35 o
   8   6   9      333.36      350.87     35.81 o
  -1   7   9     1839.64     1726.44     46.56 o
   0   7   9     1298.41     1265.49     43.30 o
   1   7   9     4318.81     4121.93     84.93 o
   2   7   9      288.64      243.63     40.40 o
   3   7   9     5520.43     5155.00    141.01 o
   4   7   9      534.22      641.19     52.12 o
   5   7   9     3842.36     3797.70     84.73 o
   6   7   9     1389.58     1358.44     56.16 o
   7   7   9     1712.14     1722.01     51.54 o
   0   8   9      209.71      225.99     34.54 o
   1   8   9       15.72       25.13     11.70 o
   2   8   9      102.13      176.56     36.77 o
   3   8   9        0.18       -0.40      8.89 o
   4   8   9       27.50       22.63     23.43 o
   5   8   9       60.26      137.47     32.32 o
   6   8   9       92.23      123.86     14.54 o
  -3  -6  10      480.94      541.40     45.66 o
  -2  -6  10        0.08        3.65      3.65 o
  -1  -6  10      513.72      525.54     16.82 o
   0  -6  10      136.37      179.21     15.09 o
   1  -6  10      236.39      232.94     20.61 o
   2  -6  10      269.31      236.41    145.25 o
  -4  -5  10     3228.39     3042.24     65.46 o
  -3  -5  10      728.80      703.77     20.40 o
  -2  -5  10     1873.76     1945.60     34.13 o
  -1  -5  10     1703.60     1796.50     33.30 o
   0  -5  10     1239.39     1254.74     42.51 o
   1  -5  10     2132.12     2111.82     34.15 o
   2  -5  10      300.93      236.27     23.84 o
   3  -5  10     3831.67     3340.78     70.51 o
  -5  -4  10      122.01      151.85     19.54 o
  -4  -4  10       27.98       46.64     14.36 o
  -3  -4  10       77.89       94.60     22.02 o
  -2  -4  10       41.31       17.78     10.00 o
  -1  -4  10       10.30        5.85      4.68 o
   0  -4  10      357.81      369.23     21.73 o
   1  -4  10        7.23        1.49      5.70 o
   2  -4  10       17.72       17.10      8.10 o
   3  -4  10       95.89      112.21     10.97 o
   4  -4  10       11.86       19.27     14.28 o
   5  -4  10       53.19       62.65     12.67 o
  -5  -3  10      703.24      687.56     30.84 o
  -4  -3  10       40.39       22.29      7.21 o
  -3  -3  10      486.10      499.18     34.14 o
  -2  -3  10      202.52      188.10     12.62 o
  -1  -3  10      274.50      262.60     25.25 o
   0  -3  10      209.01      201.20     19.33 o
   1  -3  10      179.84      196.67     11.28 o
   2  -3  10       87.80       83.25     18.59 o
   3  -3  10       62.60       72.40     17.40 o
   4  -3  10      379.65      364.79     18.56 o
   5  -3  10        4.96        1.23     12.12 o
  -5  -2  10       31.88       20.68     14.85 o
  -4  -2  10      743.75      645.87     31.00 o
  -3  -2  10      218.01      166.52     12.56 o
  -2  -2  10        5.86        8.08      6.86 o
  -1  -2  10      331.58      299.10     13.39 o
   0  -2  10       13.82       19.57      6.70 o
   1  -2  10      103.97       87.14      8.09 o
   2  -2  10       47.53       87.59     11.10 o
   3  -2  10       50.74       48.34     12.91 o
   4  -2  10       54.83       70.35     28.08 o
   5  -2  10      739.34      727.02     26.42 o
   6  -2  10        3.85       17.92     13.57 o
  -5  -1  10      406.78      457.38     31.71 o
  -4  -1  10       36.65       33.53     16.86 o
  -3  -1  10      613.25      625.10     25.68 o
  -2  -1  10      288.67      299.61     27.09 o
  -1  -1  10      274.15      228.58     42.83 o
   0  -1  10      545.48      502.32     60.20 o
   1  -1  10      163.75      146.78     38.18 o
   2  -1  10      839.96      806.70     77.78 o
   3  -1  10       13.79       14.28     10.96 o
   4  -1  10      943.57      952.00     42.10 o
   5  -1  10      166.04      184.74     17.13 o
   6  -1  10      523.67      545.05     31.20 o
   7  -1  10      227.11      135.03     81.61 o
  -5   0  10      279.92      277.96     23.00 o
  -4   0  10     2746.60     2717.17     70.71 o
  -3   0  10     2286.35     2196.00     49.14 o
  -2   0  10     2122.94     2065.16     51.45 o
  -1   0  10     5373.45     5235.13    442.21 o
   0   0  10      344.03      321.40     91.51 o
   1   0  10     8445.54     7711.67    883.41 o
   2   0  10      740.92      903.00     36.77 o
   3   0  10     4698.10     5209.54    117.08 o
   4   0  10     2979.41     2986.88     64.97 o
   5   0  10     1946.69     1844.00     63.17 o
   6   0  10     3190.94     3250.09     92.48 o
   7   0  10       76.01       59.28     16.54 o
  -5   1  10      147.02      183.88     41.21 o
  -4   1  10        6.70        3.18     10.39 o
  -3   1  10      103.67      103.94     23.43 o
  -2   1  10      451.11      488.18     33.41 o
  -1   1  10        7.21       16.42      5.40 o
   0   1  10      363.90      236.13     77.17 o
   1   1  10       38.62       93.33     29.09 o
   2   1  10      144.20      196.36     34.34 o
   3   1  10      253.84      291.34     25.05 o
   4   1  10       24.23       16.61     13.90 o
   5   1  10      222.07      252.77     21.82 o
   6   1  10       18.35        8.37     13.17 o
   7   1  10        2.53       -2.17     11.72 o
  -4   2  10       25.13       25.33     15.42 o
  -3   2  10      445.42      420.54     26.92 o
  -2   2  10        0.13       -1.54      7.85 o
  -1   2  10     1014.91     1134.26     81.41 o
   0   2  10      280.17      137.22     88.48 o
   1   2  10     1008.46      965.63     40.40 o
   2   2  10     1404.51     1502.18     52.93 o
   3   2  10       11.20        3.23     19.80 o
   4   2  10     1016.58     1099.84     40.13 o
   5   2  10      124.19      199.19     19.44 o
   6   2  10      174.72      200.75     34.75 o
   7   2  10      118.19      140.56     19.90 o
   8   2  10        4.57       12.67     16.43 o
  -4   3  10        2.43       12.20     14.44 o
  -3   3  10        0.35       -5.09     10.42 o
  -2   3  10       71.09       71.37     23.82 o
  -1   3  10       52.91       55.26     13.68 o
   0   3  10       66.77       43.12     15.55 o
   1   3  10      183.95      185.45     37.17 o
   2   3  10        3.45        5.66     12.52 o
   3   3  10      310.54      332.52     42.83 o
   4   3  10       44.89       70.86     17.27 o
   5   3  10       97.94      115.67     21.67 o
   6   3  10       94.25       85.01     21.21 o
   7   3  10       45.16       36.89     24.72 o
   8   3  10        1.37        6.91     12.48 o
  -3   4  10      256.58      289.37     36.48 o
  -2   4  10      759.07      731.67     42.83 o
  -1   4  10       14.87        4.83      5.64 o
   0   4  10      551.80      581.36     26.57 o
   1   4  10       56.00       75.55     32.32 o
   2   4  10      741.28      747.05     38.38 o
   3   4  10      174.30      296.15     43.23 o
   4   4  10      246.07      296.19     21.06 o
   5   4  10      211.59      260.00     34.68 o
   6   4  10      252.38      262.45     27.27 o
   7   4  10      644.98      657.18     65.45 o
   8   4  10       40.48       26.23     24.97 o
  -2   5  10       21.60       17.67      9.51 o
  -1   5  10     4480.28     4428.16    114.55 o
   0   5  10      454.78      373.06     27.21 o
   1   5  10     2648.77     2635.08     82.83 o
   2   5  10     2360.55     2576.09    104.24 o
   3   5  10     2425.28     2537.30     80.00 o
   4   5  10     3152.81     2944.56     89.29 o
   5   5  10      322.16      290.38     36.36 o
   6   5  10     4795.77     4880.19    112.23 o
   7   5  10       82.80      137.21     32.12 o
  -1   6  10       39.15       22.03     15.62 o
   0   6  10      127.08      102.04     27.90 o
   1   6  10      111.78      176.16     24.65 o
   2   6  10       75.40      131.71     35.96 o
   3   6  10      389.96      307.06     28.28 o
   4   6  10        2.31       28.28     16.97 o
   5   6  10      110.83      208.57     23.47 o
   6   6  10       30.71       28.84     22.09 o
   7   6  10      131.32      118.87     18.29 o
   1   7  10        1.74       -4.44     13.74 o
   2   7  10      134.18      141.81     40.00 o
   3   7  10       29.56       11.31     14.55 o
   4   7  10      305.86      308.68     28.28 o
   5   7  10       83.50       49.61     23.53 o
   6   7  10      678.02      579.84     33.31 o
  -1  -5  11       13.34        6.62      5.38 o
   0  -5  11      548.19        4.53      5.44 o
   1  -5  11       64.38        3.18      6.87 o
  -3  -4  11      136.61      108.21     28.08 o
  -2  -4  11       81.06       93.48     21.82 o
  -1  -4  11      527.90      469.63     17.11 o
   0  -4  11       13.62       17.64      5.37 o
   1  -4  11      552.00      457.63     23.84 o
   2  -4  11      312.28      303.93     16.82 o
   3  -4  11      147.25      138.42     15.56 o
  -3  -3  11       38.61       24.11     21.62 o
  -2  -3  11      533.82      501.68     97.37 o
  -1  -3  11       27.67       32.66     14.95 o
   0  -3  11      878.99      928.08     71.42 o
   1  -3  11      265.23      308.30     24.66 o
   2  -3  11      379.27      397.20     28.89 o
   3  -3  11      281.89      303.44     25.35 o
   4  -3  11      148.55      130.64     16.94 o
  -4  -2  11       15.77        7.78      7.98 o
  -3  -2  11     3154.80     2519.67    333.12 o
  -2  -2  11      836.75      809.54    116.56 o
  -1  -2  11     1817.07     1746.79    196.36 o
   0  -2  11     1548.85     1339.33    157.17 o
   1  -2  11     1052.07      990.41     40.79 o
   2  -2  11     2417.97     2542.68     90.30 o
   3  -2  11      606.74      602.84     27.56 o
   4  -2  11     2859.49     2748.87     76.14 o
   5  -2  11       35.71       87.12     14.54 o
  -4  -1  11       95.56      124.89     17.50 o
  -3  -1  11       60.80       63.02     12.57 o
  -2  -1  11        9.06       13.78     10.50 o
  -1  -1  11       37.17       19.67      9.09 o
   0  -1  11       12.44        7.84      5.02 o
   1  -1  11      116.86      133.73     18.59 o
   2  -1  11        4.95       -7.41     10.31 o
   3  -1  11       17.84       10.61     10.96 o
   4  -1  11        0.06        7.06     11.50 o
   5  -1  11       17.69       50.91     22.11 o
  -4   0  11      345.67      392.69     22.00 o
  -3   0  11       13.03        6.93     11.26 o
  -2   0  11      737.32      788.39     32.36 o
  -1   0  11       42.63       29.36     11.72 o
   0   0  11      174.64      216.16     22.63 o
   1   0  11       50.93       86.87     29.09 o
   2   0  11      175.03      198.53     16.62 o
   3   0  11       38.66       39.58     20.42 o
   4   0  11      308.79      285.86     21.12 o
   5   0  11      220.28      282.96     43.64 o
   6   0  11       61.50       59.78     15.64 o
  -3   1  11      216.71      202.74     29.85 o
  -2   1  11      127.60      117.92     18.76 o
  -1   1  11      220.56      184.25    104.64 o
   0   1  11       42.91       33.53     25.86 o
   1   1  11       80.57       96.97     19.80 o
   2   1  11      162.93      178.98     35.96 o
   3   1  11       22.22       21.19     13.58 o
   4   1  11      284.61      285.35     26.35 o
   5   1  11       82.48      104.26     21.82 o
   6   1  11      351.63      333.24     30.10 o
  -3   2  11        0.51        5.96     10.85 o
  -2   2  11      554.75      534.52     31.76 o
  -1   2  11      272.90      402.09     28.62 o
   0   2  11      617.30      579.78     34.75 o
   2   2  11      162.58      225.45     25.05 o
   3   2  11     1059.48     1010.64     66.46 o
   4   2  11        2.71       17.91     15.56 o
   5   2  11     1083.27     1102.56     38.82 o
   6   2  11      146.58      160.43     24.38 o
  -2   3  11     1944.03     1822.00     57.17 o
  -1   3  11     1029.65     1095.95     43.19 o
   0   3  11     4322.99     4358.26    152.72 o
   1   3  11      231.20      300.60     28.69 o
   2   3  11     4942.84     5101.67    170.90 o
   3   3  11      650.46      632.71     38.38 o
   4   3  11     3551.18     3505.98     86.56 o
   5   3  11     1456.52     1504.06     64.43 o
   6   3  11     1505.54     1487.96     54.64 o
  -1   4  11      205.86      185.34     24.27 o
   0   4  11        6.28       13.39     15.17 o
   1   4  11      194.17      248.88     27.88 o
   2   4  11       15.33       -1.21     20.20 o
   3   4  11       84.72       82.83     21.41 o
   4   4  11       87.42      141.09     24.45 o
   5   4  11       29.25       37.41     25.23 o
   6   4  11       70.61       60.06     21.75 o
   0   5  11     1017.03      952.09     63.23 o
   1   5  11      136.11      249.29     47.68 o
   2   5  11     1069.18     1149.87     52.52 o
   3   5  11     1381.84     1458.95     58.58 o
   4   5  11       36.53       53.86     23.23 o
   5   5  11      728.19      842.62     51.94 o
   6   5  11      116.86      146.08     25.86 o
   1   6  11       85.21       94.95     40.00 o
   2   6  11      176.17      171.71     26.26 o
   3   6  11       53.21       37.17     31.11 o
   4   6  11      278.74      297.77     48.48 o
   5   6  11       18.23       20.21     13.49 o
  -1  -2  12      261.75      301.81     23.84 o
   0  -2  12       33.05      161.61     30.71 o
   1  -2  12      440.27      548.73     22.07 o
   2  -2  12        7.82       15.36     16.05 o
  -1  -1  12        2.96        6.06     11.72 o
   0  -1  12      214.84      224.64     35.96 o
   1  -1  12        4.29       17.42     10.35 o
   2  -1  12      291.05      240.54     27.84 o
   3  -1  12       42.85       44.40     12.31 o
  -1   0  12      687.13      835.13     58.99 o
   0   0  12       11.29       15.35     14.55 o
   1   0  12      881.10     1034.72     63.03 o
   2   0  12      287.74      461.16     27.55 o
   3   0  12      374.53      339.78     58.38 o
   4   0  12      366.17      415.17     28.74 o
  -1   1  12      463.22      394.74     50.10 o
   0   1  12     2307.11     2197.92     74.34 o
   1   1  12     1622.76     1900.96     87.27 o
   2   1  12     1380.49     1516.32     58.58 o
   3   1  12     2701.59     2604.88     62.82 o
   4   1  12      231.18      200.77     47.88 o
  -1   2  12       29.90       16.97     17.37 o
   0   2  12       52.67      101.82     37.17 o
   1   2  12       34.74       43.23     19.39 o
   2   2  12       70.77       67.47     33.53 o
   3   2  12       14.10       28.03     18.04 o
   4   2  12       40.89       68.14     19.91 o
   0   3  12       85.86       84.85     23.03 o
   1   3  12       65.99       92.93     37.98 o
   2   3  12        0.03        0.81     19.39 o
   3   3  12       47.24       64.64     21.82 o
   4   3  12        4.97       24.00     18.21 o
   2   4  12       58.73       29.09     19.80 o
   3   4  12       54.64       67.07     36.77 o
